# Supplementary material for: Compost mediates the recruitment of core bacterial communities in alfalfa roots to enhance their productivity potential in saline-sodic soils
Source: Front Microbiol. 2024 Nov 22;15:1502536. doi: 10.3389/fmicb.2024.1502536 (PMC11622699; doi:10.3389/fmicb.2024.1502536)
Supplement: Supplementary file 1 [file Table_1.xlsx]

## Sheet: Table S1
Table S1. The Basic chemical properties of soil and compost.
Soil properties	pH	AN mg kg-1	AP mg kg-1	AK mg kg-1	TN g kg-1	TP g kg-1	TK g kg-1
Saline-alkaline soil	9.15±0.01	88.84±1.37	31.55±1.35	60.96±1.67	0.48±0.03	0.32±0.01	25.43±0.24
Compost	6.62±0.02	929.29±13.28	1130.57±10.17	9765.58±344.35	24.84±0.38	11.79±0.12	17.59±0.61

## Sheet: Table S2
Table S2. The quantity of different compost application rates.
Treatment	Saline-alkali soil（kg）	Compost (kg)
SA	3.00	0
SAF5	2.85	0.15
SAF15	2.55	0.45
SAF25	2.25	0.75
The SA, SAF5, SAF15, and SAF25 represent different compost application rates, respectively.

## Sheet: Table S3
Table S3. Rhizosphere bacterial network properties under different compost application rates.
Treatments	Number of nodes	Number of total edges	Number of positive edges	Number of negative edges	Average degree	Average path length	Network diameter	Average clustering coefficient	Density	Heterogeneity	Centralization
SA	835	9485	9249	236	22.72	3.63	11	0.72	0.03	1.03	0.08
SAF5	1042	9190	7260	1930	17.64	4.08	11	0.49	0.02	1.08	0.09
SAF15	829	14113	11184	2929	34.05	3.93	14	0.6	0.04	1.23	0.15
SAF25	675	12165	10570	1595	36.04	3.53	11	0.61	0.05	1.12	0.16
Average degree: Average degree refers to the average number of connections that nodes have in a network.
Average path length: Average path length is the average shortest path length between any two nodes in a network.
Network diameter: Network diameter refers to the longest shortest path length between any two nodes in a network.
Average clustering coefficient: how nodes are embedded in their neighborhood and the degree to which they tend to cluster together.
Density: the ratio of the number of edges and the number of possible edges, which is closely related to the average connectivity.
Heterogeneity: In a network, heterogeneity refers to the degree of variation among nodes in terms of certain attributes or characteristics.
Centralization: Centralization is a measure of the degree to which power, resources, or control are concentrated in a network.
The SA, SAF5, SAF15, and SAF25 represent different compost application rates, respectively.

## Sheet: Table S4
Table S4. The abundance and composition of 113 core ASVs under different compost application rates.
ID	SA_1	SA_2	SA_3	SAF5_1	SAF5_2	SAF5_3	SAF15_1	SAF15_2	SAF15_3	SAF25_1	SAF25_2	SAF25_3	Kingdom	Phylum	Class	Order	Family	Genus	Species
ASV_10621	215	116	213	95	162	50	0	7	10	17	21	9	d__Bacteria	p__Proteobacteria	c__Deltaproteobacteria	o__unclassified_Deltaproteobacteria	f__unclassified_Deltaproteobacteria	g__unclassified_Deltaproteobacteria	s__unclassified_Deltaproteobacteria
ASV_10765	17	78	60	89	156	208	53	51	73	88	83	68	d__Bacteria	p__Proteobacteria	c__Gammaproteobacteria	o__Betaproteobacteriales	f__Burkholderiaceae	g__Acidovorax	s__unclassified_Acidovorax
ASV_10921	113	0	60	47	20	0	33	33	15	26	10	8	d__Bacteria	p__Rokubacteria	c__NC10	o__Rokubacteriales	f__Rokubacteriales	g__Rokubacteriales	s__uncultured_bacterium
ASV_11012	0	0	10	11	20	47	48	58	56	25	24	24	d__Bacteria	p__Bacteroidetes	c__Bacteroidia	o__Cytophagales	f__Cytophagaceae	g__Sporocytophaga	s__uncultured_bacterium
ASV_11026	29	24	0	57	47	49	22	20	12	24	34	23	d__Bacteria	p__Firmicutes	c__Bacilli	o__Bacillales	f__Bacillaceae	g__uncultured	s__uncultured_bacterium
ASV_11310	69	114	0	0	67	60	56	62	47	101	79	74	d__Bacteria	p__Firmicutes	c__Bacilli	o__Bacillales	f__Paenibacillaceae	g__Paenibacillus	s__Paenibacillus_castaneae
ASV_11335	81	90	71	527	660	576	234	224	228	830	761	600	d__Bacteria	p__Bacteroidetes	c__Bacteroidia	o__Flavobacteriales	f__Flavobacteriaceae	g__Flavobacterium	s__unclassified_Flavobacterium
ASV_11392	566	252	332	57	285	36	23	21	25	10	0	0	d__Bacteria	p__Firmicutes	c__Clostridia	o__Clostridiales	f__Peptostreptococcaceae	g__Terrisporobacter	s__unclassified_Terrisporobacter
ASV_11395	101	50	24	200	79	14	33	13	15	10	13	7	d__Bacteria	p__Actinobacteria	c__Actinobacteria	o__Propionibacteriales	f__Propionibacteriaceae	g__unclassified_Propionibacteriaceae	s__unclassified_Propionibacteriaceae
ASV_12116	265	246	68	252	151	70	77	45	49	44	61	48	d__Bacteria	p__Actinobacteria	c__Acidimicrobiia	o__Microtrichales	f__uncultured	g__uncultured	s__uncultured_Acidimicrobidae
ASV_12594	153	78	76	440	458	400	596	603	557	642	570	550	d__Bacteria	p__Proteobacteria	c__Alphaproteobacteria	o__Rhizobiales	f__Rhizobiaceae	g__Shinella	s__unclassified_Shinella
ASV_13507	64	0	0	176	443	549	817	771	786	1271	1215	1068	d__Bacteria	p__Proteobacteria	c__Alphaproteobacteria	o__Rhizobiales	f__Rhizobiaceae	g__[Rhizobium]_sphaerophysae_group	s__unclassified_[Rhizobium]_sphaerophysae_group
ASV_13539	42	0	58	0	127	347	92	87	128	103	92	65	d__Bacteria	p__Proteobacteria	c__Alphaproteobacteria	o__Rhizobiales	f__Rhizobiaceae	g__Allorhizobium-Neorhizobium-Pararhizobium-Rhizobium	s__unclassified_Allorhizobium-Neorhizobium-Pararhizobium-Rhizobium
ASV_13829	167	105	138	0	35	22	10	18	16	16	11	19	d__Bacteria	p__Bacteroidetes	c__Bacteroidia	o__Cytophagales	f__Hymenobacteraceae	g__Pontibacter	s__uncultured_bacterium
ASV_14135	85	73	64	23	0	11	16	20	16	17	14	12	d__Bacteria	p__Acidobacteria	c__Subgroup_6	o__Subgroup_6	f__Subgroup_6	g__Subgroup_6	s__uncultured_Acidobacteriaceae
ASV_14142	304	448	208	185	146	106	55	49	40	25	13	10	d__Bacteria	p__Proteobacteria	c__Gammaproteobacteria	o__Xanthomonadales	f__Xanthomonadaceae	g__Luteimonas	s__uncultured_bacterium
ASV_14266	86	22	73	0	67	29	17	12	12	7	10	0	d__Bacteria	p__Proteobacteria	c__Deltaproteobacteria	o__Myxococcales	f__bacteriap25	g__bacteriap25	s__metagenome
ASV_14333	0	0	23	38	51	24	48	57	51	61	80	52	d__Bacteria	p__Proteobacteria	c__Gammaproteobacteria	o__Betaproteobacteriales	f__Burkholderiaceae	g__Acidovorax	s__unclassified_Acidovorax
ASV_1434	39	0	55	578	827	885	264	323	298	48	0	35	d__Bacteria	p__Proteobacteria	c__Gammaproteobacteria	o__Xanthomonadales	f__Xanthomonadaceae	g__Lysobacter	s__Lysobacter_brunescens
ASV_14685	21	0	27	93	182	66	175	228	134	348	477	327	d__Bacteria	p__Verrucomicrobia	c__Verrucomicrobiae	o__Verrucomicrobiales	f__Rubritaleaceae	g__Luteolibacter	s__unclassified_Luteolibacter
ASV_14702	170	238	259	87	208	67	111	76	70	31	41	35	d__Bacteria	p__Actinobacteria	c__Actinobacteria	o__Micrococcales	f__Micrococcaceae	g__Kocuria	s__unclassified_Kocuria
ASV_15053	140	63	0	0	48	38	50	67	68	53	59	43	d__Bacteria	p__Proteobacteria	c__Gammaproteobacteria	o__Pseudomonadales	f__Pseudomonadaceae	g__Pseudomonas	s__unclassified_Pseudomonas
ASV_15189	50	40	115	0	14	40	134	171	150	822	809	572	d__Bacteria	p__Proteobacteria	c__Gammaproteobacteria	o__Pseudomonadales	f__Pseudomonadaceae	g__Pseudomonas	s__unclassified_Pseudomonas
ASV_15471	52	248	49	130	125	74	27	33	27	54	47	43	d__Bacteria	p__Firmicutes	c__Bacilli	o__Bacillales	f__Bacillaceae	g__uncultured	s__uncultured_bacterium
ASV_16068	302	105	147	0	5	65	121	125	126	41	50	31	d__Bacteria	p__Proteobacteria	c__Gammaproteobacteria	o__Pseudomonadales	f__Pseudomonadaceae	g__Pseudomonas	s__unclassified_Pseudomonas
ASV_1646	706	924	520	239	231	110	85	109	88	107	108	84	d__Bacteria	p__Actinobacteria	c__Actinobacteria	o__Micrococcales	f__Micrococcaceae	g__Paeniglutamicibacter	s__unclassified_Paeniglutamicibacter
ASV_16764	384	341	196	201	443	300	84	77	77	89	93	64	d__Bacteria	p__Actinobacteria	c__Actinobacteria	o__Pseudonocardiales	f__Pseudonocardiaceae	g__Saccharomonospora	s__Saccharomonospora_viridis
ASV_17039	67	5	38	40	16	48	20	34	18	0	8	0	d__Bacteria	p__Acidobacteria	c__Thermoanaerobaculia	o__Thermoanaerobaculales	f__Thermoanaerobaculaceae	g__Subgroup_10	s__unclassified_Subgroup_10
ASV_17045	315	277	373	218	260	284	34	38	59	75	58	70	d__Bacteria	p__Proteobacteria	c__Gammaproteobacteria	o__Betaproteobacteriales	f__Methylophilaceae	g__unclassified_Methylophilaceae	s__unclassified_Methylophilaceae
ASV_17081	69	107	98	36	126	12	9	13	0	6	5	5	d__Bacteria	p__Proteobacteria	c__Gammaproteobacteria	o__HOC36	f__HOC36	g__HOC36	s__uncultured_bacterium
ASV_17574	327	245	267	282	385	130	48	43	28	33	42	32	d__Bacteria	p__Actinobacteria	c__Actinobacteria	o__unclassified_Actinobacteria	f__unclassified_Actinobacteria	g__unclassified_Actinobacteria	s__unclassified_Actinobacteria
ASV_17731	92	138	53	106	62	124	93	94	54	0	26	27	d__Bacteria	p__Actinobacteria	c__Actinobacteria	o__Streptomycetales	f__Streptomycetaceae	g__Streptomyces	s__unclassified_Streptomyces
ASV_17802	22	32	0	0	35	24	14	12	8	28	19	21	d__Bacteria	p__Proteobacteria	c__Alphaproteobacteria	o__Rhizobiales	f__Rhizobiaceae	g__unclassified_Rhizobiaceae	s__unclassified_Rhizobiaceae
ASV_1803	206	283	80	90	211	46	53	31	23	16	0	22	d__Bacteria	p__Proteobacteria	c__Alphaproteobacteria	o__Tistrellales	f__Geminicoccaceae	g__uncultured	s__unclassified_uncultured
ASV_18260	100	54	49	71	58	55	31	0	61	49	56	91	d__Bacteria	p__Chloroflexi	c__Gitt-GS-136	o__Gitt-GS-136	f__Gitt-GS-136	g__Gitt-GS-136	s__unclassified_Gitt-GS-136
ASV_18346	386	244	95	130	190	113	53	29	43	29	23	26	d__Bacteria	p__Proteobacteria	c__Alphaproteobacteria	o__Tistrellales	f__Geminicoccaceae	g__uncultured	s__uncultured_alpha
ASV_18452	92	78	28	60	65	19	0	10	5	8	9	8	d__Bacteria	p__Rokubacteria	c__NC10	o__Methylomirabilales	f__Methylomirabilaceae	g__wb1-A12	s__uncultured_bacterium
ASV_18700	90	0	17	13	0	8	42	23	18	13	12	28	d__Bacteria	p__Actinobacteria	c__Actinobacteria	o__Micrococcales	f__Micrococcaceae	g__Paenarthrobacter	s__unclassified_Paenarthrobacter
ASV_1883	0	124	0	48	86	201	115	113	111	55	76	36	d__Bacteria	p__Proteobacteria	c__Alphaproteobacteria	o__Rhizobiales	f__Rhizobiaceae	g__Allorhizobium-Neorhizobium-Pararhizobium-Rhizobium	s__Rhizobium_flavum
ASV_19862	263	72	240	70	41	231	170	141	140	112	116	93	d__Bacteria	p__Proteobacteria	c__Alphaproteobacteria	o__Sphingomonadales	f__Sphingomonadaceae	g__Novosphingobium	s__unclassified_Novosphingobium
ASV_20173	91	190	104	128	249	620	47	37	51	12	15	0	d__Bacteria	p__Actinobacteria	c__Actinobacteria	o__Glycomycetales	f__Glycomycetaceae	g__Glycomyces	s__Glycomyces_harbinensis
ASV_20672	142	225	180	30	110	71	40	41	58	21	17	19	d__Bacteria	p__Proteobacteria	c__Alphaproteobacteria	o__Azospirillales	f__Azospirillaceae	g__Skermanella	s__unclassified_Skermanella
ASV_21016	262	89	232	105	132	130	149	157	171	140	134	94	d__Bacteria	p__Proteobacteria	c__Gammaproteobacteria	o__Pseudomonadales	f__Pseudomonadaceae	g__Pseudomonas	s__unclassified_Pseudomonas
ASV_21476	332	469	239	123	161	166	63	36	36	33	29	29	d__Bacteria	p__Proteobacteria	c__Alphaproteobacteria	o__Tistrellales	f__Geminicoccaceae	g__Candidatus_Alysiosphaera	s__unclassified_Candidatus_Alysiosphaera
ASV_21813	457	320	337	33	114	14	14	7	25	8	0	9	d__Bacteria	p__Acidobacteria	c__Blastocatellia_(Subgroup_4)	o__Blastocatellales	f__Blastocatellaceae	g__Aridibacter	s__uncultured_bacterium
ASV_22730	49	170	100	53	78	20	16	25	25	20	26	0	d__Bacteria	p__Actinobacteria	c__Actinobacteria	o__Propionibacteriales	f__Nocardioidaceae	g__unclassified_Nocardioidaceae	s__unclassified_Nocardioidaceae
ASV_22947	62	0	33	348	229	611	149	105	95	30	30	18	d__Bacteria	p__Actinobacteria	c__Actinobacteria	o__Micrococcales	f__Promicromonosporaceae	g__Promicromonospora	s__unclassified_Promicromonospora
ASV_23005	93	119	52	110	66	258	72	66	77	40	59	35	d__Bacteria	p__Proteobacteria	c__Alphaproteobacteria	o__Rhizobiales	f__Devosiaceae	g__Devosia	s__unclassified_Devosia
ASV_23306	1997	1766	1495	873	1265	639	328	292	267	217	186	157	d__Bacteria	p__Actinobacteria	c__Actinobacteria	o__Micrococcales	f__Micrococcaceae	g__unclassified_Micrococcaceae	s__unclassified_Micrococcaceae
ASV_23335	113	201	69	226	73	43	27	51	41	47	34	14	d__Bacteria	p__Proteobacteria	c__Alphaproteobacteria	o__Tistrellales	f__Geminicoccaceae	g__uncultured	s__unclassified_uncultured
ASV_238	13	0	0	136	113	97	280	180	162	212	170	148	d__Bacteria	p__Deinococcus-Thermus	c__Deinococci	o__Deinococcales	f__Trueperaceae	g__Truepera	s__uncultured_bacterium
ASV_2393	170	176	134	81	172	58	24	9	20	13	12	10	d__Bacteria	p__Chloroflexi	c__Anaerolineae	o__SBR1031	f__SBR1031	g__SBR1031	s__uncultured_bacterium
ASV_24498	219	204	158	120	296	193	50	38	30	21	39	38	d__Bacteria	p__Actinobacteria	c__Actinobacteria	o__Streptomycetales	f__Streptomycetaceae	g__Streptomyces	s__unclassified_Streptomyces
ASV_2451	18	70	50	67	93	42	25	34	19	16	9	7	d__Bacteria	p__Proteobacteria	c__Alphaproteobacteria	o__Rhizobiales	f__Amb-16S-1323	g__Amb-16S-1323	s__uncultured_bacterium
ASV_2466	66	253	57	56	107	112	11	11	6	7	0	0	d__Bacteria	p__Chloroflexi	c__Anaerolineae	o__SBR1031	f__A4b	g__A4b	s__uncultured_Caldilineaceae
ASV_24887	88	109	73	75	411	17	17	14	26	15	21	24	d__Bacteria	p__Actinobacteria	c__Nitriliruptoria	o__Euzebyales	f__Euzebyaceae	g__uncultured	s__uncultured_bacterium
ASV_25458	44	16	0	0	110	77	77	101	90	48	40	40	d__Bacteria	p__Proteobacteria	c__Gammaproteobacteria	o__Betaproteobacteriales	f__Methylophilaceae	g__MM2	s__uncultured_bacterium
ASV_2557	106	93	72	57	86	75	63	62	61	0	12	0	d__Bacteria	p__Proteobacteria	c__Alphaproteobacteria	o__Sphingomonadales	f__Sphingomonadaceae	g__Novosphingobium	s__unclassified_Novosphingobium
ASV_25573	167	261	129	415	412	415	194	205	179	114	111	90	d__Bacteria	p__Proteobacteria	c__Alphaproteobacteria	o__Rhizobiales	f__Rhizobiaceae	g__Shinella	s__unclassified_Shinella
ASV_25580	23	0	12	19	0	12	165	174	190	329	319	248	d__Bacteria	p__Proteobacteria	c__Alphaproteobacteria	o__Rhizobiales	f__Devosiaceae	g__Devosia	s__unclassified_Devosia
ASV_25802	5	0	11	506	397	592	347	292	261	308	286	213	d__Bacteria	p__Actinobacteria	c__Actinobacteria	o__Streptosporangiales	f__Nocardiopsaceae	g__Nocardiopsis	s__Nocardiopsis_sp.
ASV_25834	89	114	32	0	86	27	12	6	7	12	6	8	d__Bacteria	p__Actinobacteria	c__Nitriliruptoria	o__Euzebyales	f__Euzebyaceae	g__uncultured	s__uncultured_bacterium
ASV_26167	41	0	21	49	89	75	182	217	182	139	143	99	d__Bacteria	p__Proteobacteria	c__Alphaproteobacteria	o__Rhizobiales	f__Rhizobiaceae	g__Allorhizobium-Neorhizobium-Pararhizobium-Rhizobium	s__unclassified_Allorhizobium-Neorhizobium-Pararhizobium-Rhizobium
ASV_26210	921	683	554	814	1153	1234	116	102	93	25	16	14	d__Bacteria	p__Proteobacteria	c__Gammaproteobacteria	o__Pseudomonadales	f__Pseudomonadaceae	g__Pseudomonas	s__unclassified_Pseudomonas
ASV_26491	19	0	0	112	77	32	105	100	94	92	91	66	d__Bacteria	p__Proteobacteria	c__Gammaproteobacteria	o__Xanthomonadales	f__Xanthomonadaceae	g__Luteimonas	s__unclassified_Luteimonas
ASV_26756	14	0	0	74	73	20	30	33	42	100	68	70	d__Bacteria	p__Proteobacteria	c__Alphaproteobacteria	o__Sphingomonadales	f__Sphingomonadaceae	g__Novosphingobium	s__unclassified_Novosphingobium
ASV_26910	28	0	25	19	98	0	43	28	47	28	45	27	d__Bacteria	p__Actinobacteria	c__Acidimicrobiia	o__uncultured	f__uncultured	g__uncultured	s__uncultured_Acidimicrobidae
ASV_27169	48	27	0	131	21	35	67	66	76	191	199	133	d__Bacteria	p__Proteobacteria	c__Gammaproteobacteria	o__Cellvibrionales	f__Cellvibrionaceae	g__Cellvibrio	s__unclassified_Cellvibrio
ASV_28498	227	205	106	0	0	15	21	25	12	10	20	13	d__Bacteria	p__Gemmatimonadetes	c__S0134_terrestrial_group	o__S0134_terrestrial_group	f__S0134_terrestrial_group	g__S0134_terrestrial_group	s__uncultured_bacterium
ASV_28682	57	0	26	25	138	39	77	85	81	53	45	45	d__Bacteria	p__Actinobacteria	c__Actinobacteria	o__Micromonosporales	f__Micromonosporaceae	g__unclassified_Micromonosporaceae	s__unclassified_Micromonosporaceae
ASV_29142	10	33	40	47	70	87	42	21	37	54	58	45	d__Bacteria	p__Firmicutes	c__Bacilli	o__Bacillales	f__Thermoactinomycetaceae	g__Novibacillus	s__Novibacillus_thermophilus
ASV_29804	136	142	38	126	55	0	60	27	56	0	34	42	d__Bacteria	p__Actinobacteria	c__Acidimicrobiia	o__Microtrichales	f__uncultured	g__uncultured	s__uncultured_Acidimicrobidae
ASV_29942	151	139	108	24	102	54	67	63	38	26	28	20	d__Bacteria	p__Actinobacteria	c__Actinobacteria	o__Propionibacteriales	f__Nocardioidaceae	g__Nocardioides	s__unclassified_Nocardioides
ASV_30435	64	37	85	52	56	19	16	17	22	14	13	0	d__Bacteria	p__Acidobacteria	c__Subgroup_6	o__Subgroup_6	f__Subgroup_6	g__Subgroup_6	s__uncultured_Acidobacteriaceae
ASV_30488	82	34	31	46	79	57	43	37	46	28	33	27	d__Bacteria	p__Proteobacteria	c__Alphaproteobacteria	o__Rhodovibrionales	f__Kiloniellaceae	g__Pelagibius	s__uncultured_bacterium
ASV_3106	167	147	65	80	219	30	23	20	0	0	16	14	d__Bacteria	p__Actinobacteria	c__Actinobacteria	o__Propionibacteriales	f__Propionibacteriaceae	g__unclassified_Propionibacteriaceae	s__unclassified_Propionibacteriaceae
ASV_31318	131	8	7	24	33	50	13	19	22	0	15	6	d__Bacteria	p__Proteobacteria	c__Alphaproteobacteria	o__Azospirillales	f__Azospirillaceae	g__uncultured	s__uncultured_Rhodospirillaceae
ASV_31352	133	91	27	131	55	54	38	33	28	0	8	16	d__Bacteria	p__Proteobacteria	c__Gammaproteobacteria	o__Betaproteobacteriales	f__Nitrosomonadaceae	g__Ellin6067	s__uncultured_beta
ASV_31684	707	600	551	28	183	71	44	65	51	0	17	9	d__Bacteria	p__Bacteroidetes	c__Bacteroidia	o__Cytophagales	f__Hymenobacteraceae	g__Pontibacter	s__unclassified_Pontibacter
ASV_32304	104	211	93	39	13	58	54	28	17	14	15	11	d__Bacteria	p__Proteobacteria	c__Alphaproteobacteria	o__Azospirillales	f__Azospirillaceae	g__Skermanella	s__unclassified_Skermanella
ASV_32596	543	546	432	235	476	451	239	263	261	33	46	36	d__Bacteria	p__Proteobacteria	c__Alphaproteobacteria	o__Rhizobiales	f__Rhizobiaceae	g__Allorhizobium-Neorhizobium-Pararhizobium-Rhizobium	s__unclassified_Allorhizobium-Neorhizobium-Pararhizobium-Rhizobium
ASV_32998	36	60	65	147	132	32	56	51	28	34	24	23	d__Bacteria	p__Proteobacteria	c__Alphaproteobacteria	o__Rhodospirillales	f__Rhodopirillaceae	g__Defluviicoccus	s__uncultured_bacterium
ASV_33052	471	486	360	364	236	445	90	82	82	0	20	0	d__Bacteria	p__Proteobacteria	c__Gammaproteobacteria	o__Betaproteobacteriales	f__Burkholderiaceae	g__Hydrogenophaga	s__unclassified_Hydrogenophaga
ASV_33948	60	28	35	0	15	6	34	40	35	18	19	10	d__Bacteria	p__Bacteroidetes	c__Bacteroidia	o__Cytophagales	f__Spirosomaceae	g__Dyadobacter	s__unclassified_Dyadobacter
ASV_3453	1283	1715	743	699	997	497	345	266	260	273	250	188	d__Bacteria	p__Actinobacteria	c__Actinobacteria	o__Micrococcales	f__Micrococcaceae	g__unclassified_Micrococcaceae	s__unclassified_Micrococcaceae
ASV_34653	168	87	43	37	67	64	16	24	14	14	10	0	d__Bacteria	p__Proteobacteria	c__Alphaproteobacteria	o__Rhizobiales	f__Rhizobiaceae	g__Mesorhizobium	s__unclassified_Mesorhizobium
ASV_34787	204	333	130	145	69	115	53	38	40	35	16	22	d__Bacteria	p__Actinobacteria	c__Actinobacteria	o__Micrococcales	f__Microbacteriaceae	g__Agromyces	s__Agromyces_ulmi
ASV_35397	0	26	5	48	88	64	81	88	85	55	54	59	d__Bacteria	p__Proteobacteria	c__Alphaproteobacteria	o__Sphingomonadales	f__Sphingomonadaceae	g__Novosphingobium	s__unclassified_Novosphingobium
ASV_35409	138	51	49	242	211	221	80	99	77	8	0	8	d__Bacteria	p__Proteobacteria	c__Gammaproteobacteria	o__Xanthomonadales	f__Xanthomonadaceae	g__Pseudoxanthomonas	s__unclassified_Pseudoxanthomonas
ASV_35410	327	210	260	34	40	102	29	25	23	20	12	0	d__Bacteria	p__Proteobacteria	c__Alphaproteobacteria	o__Rhizobiales	f__Pleomorphomonadaceae	g__Chthonobacter	s__uncultured_bacterium
ASV_3544	0	30	10	64	82	73	97	76	63	51	51	0	d__Bacteria	p__Proteobacteria	c__Alphaproteobacteria	o__Rhizobiales	f__Devosiaceae	g__Devosia	s__unclassified_Devosia
ASV_3554	0	15	19	47	119	22	24	11	0	16	15	17	d__Bacteria	p__Actinobacteria	c__Thermoleophilia	o__Gaiellales	f__uncultured	g__uncultured	s__metagenome
ASV_36404	23	0	19	442	45	30	18	15	15	16	15	9	d__Bacteria	p__Cyanobacteria	c__Oxyphotobacteria	o__Chloroplast	f__Chloroplast	g__Chloroplast	s__Medicago_truncatula
ASV_37441	14	128	51	0	70	36	49	42	33	15	18	9	d__Bacteria	p__Actinobacteria	c__Actinobacteria	o__Corynebacteriales	f__Nocardiaceae	g__Rhodococcus	s__Rhodococcus_rhodochrous
ASV_37521	84	46	111	102	103	193	58	57	41	30	22	28	d__Bacteria	p__Proteobacteria	c__Alphaproteobacteria	o__Rhizobiales	f__Rhizobiaceae	g__Ensifer	s__unclassified_Ensifer
ASV_37781	52	0	121	121	67	149	63	71	66	42	44	45	d__Bacteria	p__Proteobacteria	c__Gammaproteobacteria	o__Betaproteobacteriales	f__Burkholderiaceae	g__Acidovorax	s__unclassified_Acidovorax
ASV_38315	113	51	24	24	9	31	32	17	32	16	17	13	d__Bacteria	p__Proteobacteria	c__Alphaproteobacteria	o__Sphingomonadales	f__Sphingomonadaceae	g__Sphingobium	s__metagenome
ASV_389	0	45	35	0	66	54	60	45	25	18	22	19	d__Bacteria	p__Proteobacteria	c__Gammaproteobacteria	o__Betaproteobacteriales	f__Burkholderiaceae	g__Xylophilus	s__unclassified_Xylophilus
ASV_4195	78	0	17	1561	2210	3100	540	539	515	826	765	594	d__Bacteria	p__Proteobacteria	c__Gammaproteobacteria	o__Pseudomonadales	f__Pseudomonadaceae	g__Pseudomonas	s__unclassified_Pseudomonas
ASV_576	42	68	0	17	76	18	13	19	27	21	30	21	d__Bacteria	p__Firmicutes	c__Bacilli	o__Bacillales	f__Planococcaceae	g__Planomicrobium	s__unclassified_Planomicrobium
ASV_5789	92	54	53	64	107	23	20	10	12	11	12	11	d__Bacteria	p__Proteobacteria	c__Alphaproteobacteria	o__Tistrellales	f__Geminicoccaceae	g__uncultured	s__uncultured_alpha
ASV_5922	840	1078	701	93	330	200	56	33	41	22	30	33	d__Bacteria	p__Firmicutes	c__Clostridia	o__Clostridiales	f__Clostridiaceae_1	g__Clostridium_sensu_stricto_1	s__unclassified_Clostridium_sensu_stricto_1
ASV_6912	6	36	7	0	12	30	23	8	17	9	17	9	d__Bacteria	p__Actinobacteria	c__MB-A2-108	o__MB-A2-108	f__MB-A2-108	g__MB-A2-108	s__uncultured_Actinomycetales
ASV_7364	243	107	184	324	490	131	54	36	38	37	23	29	d__Bacteria	p__Proteobacteria	c__Alphaproteobacteria	o__Tistrellales	f__Geminicoccaceae	g__Candidatus_Alysiosphaera	s__unclassified_Candidatus_Alysiosphaera
ASV_7762	127	77	82	210	193	318	144	134	119	127	117	104	d__Bacteria	p__Proteobacteria	c__Alphaproteobacteria	o__Rhizobiales	f__Devosiaceae	g__Devosia	s__Devosia_geojensis
ASV_7931	516	476	389	200	377	131	107	95	86	42	58	39	d__Bacteria	p__Proteobacteria	c__Alphaproteobacteria	o__Tistrellales	f__Geminicoccaceae	g__uncultured	s__unclassified_uncultured
ASV_7935	26	0	0	59	26	36	31	19	23	35	36	19	d__Bacteria	p__Chloroflexi	c__Anaerolineae	o__SBR1031	f__A4b	g__OLB13	s__uncultured_bacterium
ASV_8383	133	31	76	0	95	64	60	50	56	48	41	57	d__Bacteria	p__Actinobacteria	c__Actinobacteria	o__Propionibacteriales	f__Nocardioidaceae	g__unclassified_Nocardioidaceae	s__unclassified_Nocardioidaceae
ASV_9518	137	60	75	21	54	27	18	13	20	0	14	13	d__Bacteria	p__Proteobacteria	c__Deltaproteobacteria	o__unclassified_Deltaproteobacteria	f__unclassified_Deltaproteobacteria	g__unclassified_Deltaproteobacteria	s__unclassified_Deltaproteobacteria
ASV_9610	8	0	0	17	98	134	184	180	148	172	149	114	d__Bacteria	p__Proteobacteria	c__Gammaproteobacteria	o__Pseudomonadales	f__Pseudomonadaceae	g__Pseudomonas	s__unclassified_Pseudomonas
ASV_99	156	64	172	62	77	95	13	29	17	5	0	0	d__Bacteria	p__Acidobacteria	c__Thermoanaerobaculia	o__Thermoanaerobaculales	f__Thermoanaerobaculaceae	g__Subgroup_10	s__Acidobacteria_bacterium
ASV_991	35	76	15	75	96	9	0	8	17	16	12	22	d__Bacteria	p__Proteobacteria	c__Gammaproteobacteria	o__Betaproteobacteriales	f__Methylophilaceae	g__Methylobacillus	s__uncultured_bacterium
ASV_9951	32	72	25	63	29	56	20	23	29	54	60	61	d__Bacteria	p__Proteobacteria	c__Gammaproteobacteria	o__Betaproteobacteriales	f__Methylophilaceae	g__UBA6140	s__uncultured_bacterium

## Sheet: Table S5
Table S5. Different significant analysis of the average abundance of core ASVs for different compost application rates compared to SA.
ID	baseMean	log2FoldChange	lfcSE	stat	pvalue	padj	Different significant	Different comparison groups
ASV_9951	46.9548	0.419393	0.847295	0.494979	0.620615	0.798953	Not significant	SAF5 vs. SA
ASV_991	48.7408	0.65244	1.02479	0.636656	0.524349	0.707555	Not significant	SAF5 vs. SA
ASV_99	107.341	-0.690541	0.658952	-1.04794	0.294667	0.536158	Not significant	SAF5 vs. SA
ASV_9610	43.9563	5.26997	1.49007	3.53672	0.000405129	0.00378121	Enriched	SAF5 vs. SA
ASV_9518	59.6947	-1.33519	0.705646	-1.89216	0.0584702	0.172333	Not significant	SAF5 vs. SA
ASV_8383	64.0555	-0.563459	1.32164	-0.426333	0.669865	0.824654	Not significant	SAF5 vs. SA
ASV_7935	25.3392	2.64705	1.92402	1.37579	0.168887	0.370888	Not significant	SAF5 vs. SA
ASV_7931	337.42	-0.906052	0.357352	-2.53546	0.0112299	0.0606307	Not significant	SAF5 vs. SA
ASV_7762	173.97	1.50114	0.468575	3.20364	0.00135704	0.0101326	Enriched	SAF5 vs. SA
ASV_7364	243.832	0.860317	0.518059	1.66066	0.0967827	0.258087	Not significant	SAF5 vs. SA
ASV_6912	14.9933	-0.0194592	1.96543	-0.00990074	0.9921	0.9921	Not significant	SAF5 vs. SA
ASV_4195	1221.24	6.43323	1.56132	4.12037	3.78e-05	0.000529567	Enriched	SAF5 vs. SA
ASV_5789	63.2453	0.0325295	0.742297	0.0438227	0.965046	0.98244	Not significant	SAF5 vs. SA
ASV_576	33.1152	0.17546	1.5157	0.115762	0.907841	0.98244	Not significant	SAF5 vs. SA
ASV_35409	154.84	1.71185	0.509212	3.36176	0.000774479	0.00619583	Enriched	SAF5 vs. SA
ASV_389	33.7228	0.505397	1.96431	0.25729	0.796955	0.910806	Not significant	SAF5 vs. SA
ASV_38315	39.349	-1.23155	0.982974	-1.25288	0.210249	0.440861	Not significant	SAF5 vs. SA
ASV_37781	93.5719	0.921518	1.30341	0.707004	0.479564	0.693113	Not significant	SAF5 vs. SA
ASV_37521	112.392	0.789467	0.680716	1.15976	0.246147	0.475318	Not significant	SAF5 vs. SA
ASV_37441	48.2358	-0.887745	1.43437	-0.618908	0.535977	0.714636	Not significant	SAF5 vs. SA
ASV_36404	103.718	3.7818	1.31629	2.87308	NA	NA	Not significant	SAF5 vs. SA
ASV_3554	36.4215	2.29986	1.41602	1.62417	0.104339	0.271767	Not significant	SAF5 vs. SA
ASV_3544	44.4224	2.54766	1.27158	2.00354	0.0451197	0.148629	Not significant	SAF5 vs. SA
ASV_25802	269.685	6.58385	0.709811	9.27551	1.77e-20	9.9e-19	Enriched	SAF5 vs. SA
ASV_25573	305.2	1.31246	0.339452	3.86642	0.000110445	0.00123698	Enriched	SAF5 vs. SA
ASV_35397	38.8657	2.80557	1.33883	2.09553	0.0361237	0.12265	Not significant	SAF5 vs. SA
ASV_34787	162.815	-0.796681	0.54291	-1.46743	0.142259	0.354068	Not significant	SAF5 vs. SA
ASV_34653	73.0305	-0.614143	0.669295	-0.917597	0.35883	0.582448	Not significant	SAF5 vs. SA
ASV_3453	949.435	-0.638436	0.320667	-1.99096	0.0464849	0.148752	Not significant	SAF5 vs. SA
ASV_33948	22.7392	-2.54917	1.50658	-1.69202	0.0906415	0.247606	Not significant	SAF5 vs. SA
ASV_33052	397.964	-0.154534	0.382407	-0.404109	0.686133	0.831965	Not significant	SAF5 vs. SA
ASV_32998	80.3631	0.967663	0.789681	1.22538	0.22043	0.440861	Not significant	SAF5 vs. SA
ASV_32596	442.33	-0.28571	0.32252	-0.885869	0.375688	0.601101	Not significant	SAF5 vs. SA
ASV_32304	84.6932	-1.66145	0.792914	-2.09537	0.0361379	0.12265	Not significant	SAF5 vs. SA
ASV_238	62.4436	5.07958	1.28129	3.96441	7.36e-05	0.000915615	Enriched	SAF5 vs. SA
ASV_31352	79.9316	0.23114	0.766239	0.301655	0.762915	0.880892	Not significant	SAF5 vs. SA
ASV_31318	38.9395	-0.0945786	1.2363	-0.0765013	0.93902	0.98244	Not significant	SAF5 vs. SA
ASV_3106	109.797	-0.130766	0.710968	-0.183927	0.854071	0.966222	Not significant	SAF5 vs. SA
ASV_30488	53.4065	0.466221	0.704373	0.661895	0.508039	0.702473	Not significant	SAF5 vs. SA
ASV_30435	53.4027	-0.554329	0.832889	-0.66555	0.505699	0.702473	Not significant	SAF5 vs. SA
ASV_29942	92.6727	-1.09321	0.626932	-1.74375	0.0812035	0.2332	Not significant	SAF5 vs. SA
ASV_29804	78.8356	-0.553932	1.29999	-0.426105	0.670031	0.824654	Not significant	SAF5 vs. SA
ASV_29142	50.2113	1.29852	0.899918	1.44293	0.149041	0.362882	Not significant	SAF5 vs. SA
ASV_28682	45.0454	1.29523	1.39492	0.928532	0.353132	0.582448	Not significant	SAF5 vs. SA
ASV_1434	414.797	4.5733	1.55021	2.95011	0.00317662	0.0209283	Enriched	SAF5 vs. SA
ASV_27169	45.0738	1.74006	1.40142	1.24165	0.214367	0.440861	Not significant	SAF5 vs. SA
ASV_26910	26.649	0.979402	2.08824	0.46901	0.639063	0.813353	Not significant	SAF5 vs. SA
ASV_26756	30.2822	3.9016	1.71807	2.27092	0.0231519	0.0894142	Not significant	SAF5 vs. SA
ASV_26491	41.0768	3.90432	1.58542	2.46264	0.0137919	0.0656635	Not significant	SAF5 vs. SA
ASV_26210	895.596	0.714706	0.283856	2.51785	0.0118074	0.0606307	Not significant	SAF5 vs. SA
ASV_26167	46.3161	1.88587	1.2817	1.47139	0.141186	0.354068	Not significant	SAF5 vs. SA
ASV_25834	52.7372	-1.01025	1.3188	-0.766038	0.443654	0.671476	Not significant	SAF5 vs. SA
ASV_12594	273.893	2.24155	0.347454	6.45135	1.11e-10	4.14e-09	Enriched	SAF5 vs. SA
ASV_25580	11.5093	0.0837257	2.53653	0.033008	0.973668	0.98244	Not significant	SAF5 vs. SA
ASV_11335	344.211	2.97952	0.283467	10.511	7.69e-26	8.61e-24	Enriched	SAF5 vs. SA
ASV_2557	80.4079	-0.190705	0.531852	-0.358568	0.719918	0.846117	Not significant	SAF5 vs. SA
ASV_25458	38.6632	1.8893	1.86023	1.01563	0.309806	0.550766	Not significant	SAF5 vs. SA
ASV_24887	119.46	0.831611	0.899454	0.924573	0.355188	0.582448	Not significant	SAF5 vs. SA
ASV_2466	105.243	-0.286803	0.721097	-0.397731	0.690828	0.831965	Not significant	SAF5 vs. SA
ASV_2451	57.3124	0.564982	0.821299	0.687912	0.491508	0.696821	Not significant	SAF5 vs. SA
ASV_24498	194.449	0.15036	0.391146	0.384409	0.700676	0.834848	Not significant	SAF5 vs. SA
ASV_2393	127.77	-0.576776	0.50781	-1.13581	0.256035	0.486033	Not significant	SAF5 vs. SA
ASV_5922	520.303	-2.01159	0.391195	-5.14217	2.72e-07	6.08e-06	Depleted	SAF5 vs. SA
ASV_23335	120.845	0.0669563	0.761982	0.0878713	0.929979	0.98244	Not significant	SAF5 vs. SA
ASV_23306	1308.86	-0.834567	0.297094	-2.8091	0.00496806	0.0309124	Not significant	SAF5 vs. SA
ASV_23005	120.518	0.967118	0.694546	1.39245	0.163787	0.366884	Not significant	SAF5 vs. SA
ASV_22947	231.271	3.83104	1.57143	2.43793	0.0147716	0.0661768	Not significant	SAF5 vs. SA
ASV_22730	77.5676	-1.05851	0.787097	-1.34483	0.178681	0.38485	Not significant	SAF5 vs. SA
ASV_35410	160.666	-2.0263	0.600441	-3.37469	0.000738994	0.00619583	Depleted	SAF5 vs. SA
ASV_31684	342.942	-2.71618	0.509473	-5.33135	9.75e-08	2.73e-06	Depleted	SAF5 vs. SA
ASV_21016	160.509	-0.597917	0.56337	-1.06132	0.288544	0.536158	Not significant	SAF5 vs. SA
ASV_20672	124.755	-1.35143	0.593967	-2.27526	0.0228906	0.0894142	Not significant	SAF5 vs. SA
ASV_20173	240.416	1.53133	0.623643	2.45545	0.0140708	0.0656635	Not significant	SAF5 vs. SA
ASV_19862	159.418	-0.599404	0.807826	-0.741997	0.458089	0.68408	Not significant	SAF5 vs. SA
ASV_1883	78.0584	1.72023	1.7223	0.998796	0.317894	0.556314	Not significant	SAF5 vs. SA
ASV_18700	19.5629	-1.95945	2.25187	-0.870143	0.384222	0.606097	Not significant	SAF5 vs. SA
ASV_18452	53.9564	-0.278038	0.791094	-0.35146	0.725243	0.846117	Not significant	SAF5 vs. SA
ASV_18346	180.71	-0.541907	0.467101	-1.16015	0.245988	0.475318	Not significant	SAF5 vs. SA
ASV_18260	63.9052	0.0368362	0.637437	0.057788	0.953917	0.98244	Not significant	SAF5 vs. SA
ASV_1803	141.876	-0.606855	0.622651	-0.974631	0.329743	0.559565	Not significant	SAF5 vs. SA
ASV_17802	17.2103	0.332344	2.25661	0.147275	0.882915	0.979074	Not significant	SAF5 vs. SA
ASV_17731	96.4304	0.273744	0.632802	0.43259	0.665312	0.824654	Not significant	SAF5 vs. SA
ASV_17574	269.418	-0.0155178	0.417388	-0.0371784	0.970343	0.98244	Not significant	SAF5 vs. SA
ASV_17081	72.6788	-0.733971	0.872606	-0.841126	0.400277	0.622654	Not significant	SAF5 vs. SA
ASV_17045	294.107	-0.27117	0.386303	-0.701961	0.482704	0.693113	Not significant	SAF5 vs. SA
ASV_17039	36.7498	0.114498	1.16777	0.0980485	0.921894	0.98244	Not significant	SAF5 vs. SA
ASV_16764	301.432	0.162262	0.323356	0.501806	0.615804	0.798953	Not significant	SAF5 vs. SA
ASV_28498	85.3785	-4.86654	1.29328	-3.76294	0.000167929	0.00170983	Depleted	SAF5 vs. SA
ASV_16068	99.6124	-2.72212	1.28591	-2.11689	0.0342694	0.12265	Not significant	SAF5 vs. SA
ASV_15471	110.425	0.0862571	0.744202	0.115906	0.907727	0.98244	Not significant	SAF5 vs. SA
ASV_15189	46.351	-1.92727	1.38204	-1.39452	0.163162	0.366884	Not significant	SAF5 vs. SA
ASV_15053	41.9836	-0.978933	1.84328	-0.531083	0.595361	0.784476	Not significant	SAF5 vs. SA
ASV_14702	171.167	-0.913692	0.535762	-1.70541	0.0881188	0.246733	Not significant	SAF5 vs. SA
ASV_14685	64.9249	2.74701	1.18587	2.31645	0.0205339	0.0851777	Not significant	SAF5 vs. SA
ASV_21813	203.851	-2.80924	0.615529	-4.56395	5.02e-06	8.03e-05	Depleted	SAF5 vs. SA
ASV_14333	23.9917	1.99911	2.03556	0.982095	0.326053	0.559565	Not significant	SAF5 vs. SA
ASV_14266	45.1557	-0.983794	1.38777	-0.708905	0.478384	0.693113	Not significant	SAF5 vs. SA
ASV_14142	226.316	-0.970709	0.40912	-2.37267	0.0176598	0.0760731	Not significant	SAF5 vs. SA
ASV_14135	41.9582	-2.45648	1.28585	-1.9104	0.0560821	0.172333	Not significant	SAF5 vs. SA
ASV_13829	75.8377	-2.84785	1.0936	-2.6041	0.00921147	0.0542992	Not significant	SAF5 vs. SA
ASV_13539	102.293	2.24894	2.77978	0.809036	0.418495	0.642074	Not significant	SAF5 vs. SA
ASV_13507	210.513	4.56469	2.39921	1.90258	0.0570956	0.172333	Not significant	SAF5 vs. SA
ASV_21476	241.402	-1.06032	0.353614	-2.99852	0.00271293	0.0189905	Depleted	SAF5 vs. SA
ASV_12116	168.743	-0.0439612	0.619429	-0.0709705	0.943421	0.98244	Not significant	SAF5 vs. SA
ASV_11395	78.0213	1.01336	0.971285	1.04332	0.296802	0.536158	Not significant	SAF5 vs. SA
ASV_11392	240.622	-1.63125	0.648656	-2.51481	0.0119096	0.0606307	Not significant	SAF5 vs. SA
ASV_1646	438.381	-1.76274	0.356406	-4.94586	7.58e-07	1.42e-05	Depleted	SAF5 vs. SA
ASV_11310	46.9305	-0.29768	1.81604	-0.163917	0.869796	0.974172	Not significant	SAF5 vs. SA
ASV_11026	34.3614	1.86125	1.33128	1.39809	0.162086	0.366884	Not significant	SAF5 vs. SA
ASV_11012	16.0527	2.75517	2.23617	1.23209	0.217915	0.440861	Not significant	SAF5 vs. SA
ASV_10921	39.5027	-1.22328	1.90707	-0.641441	0.521236	0.707555	Not significant	SAF5 vs. SA
ASV_10765	105.406	1.59306	0.759472	2.09759	0.0359416	0.12265	Not significant	SAF5 vs. SA
ASV_10621	141.307	-0.824155	0.583012	-1.41362	0.157475	0.366884	Not significant	SAF5 vs. SA
ASV_9951	31.7905	0.4337	0.507218	0.855057	0.39252	0.483101	Not significant	SAF15 vs. SA
ASV_991	19.1976	-0.954614	1.30434	-0.731876	0.464244	0.557891	Not significant	SAF15 vs. SA
ASV_99	61.7686	-1.62618	0.736176	-2.20895	0.0271779	0.0534021	Not significant	SAF15 vs. SA
ASV_9610	129.845	7.32651	1.27865	5.72988	1.01e-08	9.38e-08	Enriched	SAF15 vs. SA
ASV_9518	42.8366	-1.21834	0.526506	-2.314	0.0206676	0.0445149	Depleted	SAF15 vs. SA
ASV_8383	68.8907	0.631521	0.658222	0.959435	0.33734	0.444494	Not significant	SAF15 vs. SA
ASV_7935	20.776	2.85234	1.91244	1.49147	0.135839	0.205594	Not significant	SAF15 vs. SA
ASV_7931	224.388	-1.06391	0.220615	-4.82247	1.42e-06	8.36e-06	Depleted	SAF15 vs. SA
ASV_7762	131.663	1.66717	0.330602	5.04285	4.59e-07	3.21e-06	Enriched	SAF15 vs. SA
ASV_7364	92.8627	-0.921172	0.521438	-1.7666	0.0772955	0.12876	Not significant	SAF15 vs. SA
ASV_6912	16.883	1.25974	0.883917	1.42517	0.154107	0.227105	Not significant	SAF15 vs. SA
ASV_5922	317.874	-3.12973	0.282151	-11.0924	1.37e-28	7.65e-27	Depleted	SAF15 vs. SA
ASV_5789	32.2339	-1.05066	0.48212	-2.17924	0.0293138	0.0556466	Not significant	SAF15 vs. SA
ASV_576	25.4441	0.540863	1.41762	0.381529	0.702811	0.749665	Not significant	SAF15 vs. SA
ASV_4195	412.832	5.32057	1.4383	3.69921	0.000216275	0.000931646	Enriched	SAF15 vs. SA
ASV_389	41.777	1.79158	1.44016	1.24401	0.213494	0.298892	Not significant	SAF15 vs. SA
ASV_38315	39.5417	0.076741	0.62928	0.12195	0.902938	0.936381	Not significant	SAF15 vs. SA
ASV_37781	73.7572	1.13656	1.61908	0.701983	0.48269	0.557891	Not significant	SAF15 vs. SA
ASV_37521	68.2068	0.448243	0.619639	0.723394	0.469438	0.557891	Not significant	SAF15 vs. SA
ASV_37441	51.9228	0.583145	0.831628	0.701208	0.483173	0.557891	Not significant	SAF15 vs. SA
ASV_36404	17.1365	1.2645	1.35566	0.932759	0.350944	0.45179	Not significant	SAF15 vs. SA
ASV_3554	12.7207	1.01664	2.0922	0.48592	0.627024	0.684321	Not significant	SAF15 vs. SA
ASV_3544	63.4092	3.79361	1.24708	3.04199	0.00235019	0.00657617	Enriched	SAF15 vs. SA
ASV_35410	109.173	-2.20938	0.414776	-5.3267	1e-07	8.62e-07	Depleted	SAF15 vs. SA
ASV_35409	90.238	1.35345	0.515509	2.62547	0.0086529	0.0206197	Enriched	SAF15 vs. SA
ASV_35397	67.4711	4.34453	1.23517	3.51735	0.000435875	0.00171892	Enriched	SAF15 vs. SA
ASV_34787	102.727	-1.08969	0.347366	-3.13701	0.0017068	0.00490158	Depleted	SAF15 vs. SA
ASV_34653	44.397	-1.16815	0.579759	-2.01488	0.0439169	0.0793337	Not significant	SAF15 vs. SA
ASV_3453	611.926	-0.8473	0.239484	-3.53803	0.000403131	0.00167225	Not significant	SAF15 vs. SA
ASV_33948	41.2333	1.02702	0.463507	2.21576	0.0267083	0.0534021	Not significant	SAF15 vs. SA
ASV_33052	208.199	-1.16731	0.196055	-5.95402	2.62e-09	3.26e-08	Depleted	SAF15 vs. SA
ASV_32998	52.5457	0.864013	0.563536	1.5332	0.125227	0.192129	Not significant	SAF15 vs. SA
ASV_32596	360.725	0.209437	0.217879	0.961255	0.336424	0.444494	Not significant	SAF15 vs. SA
ASV_32304	67.8523	-0.826279	0.556624	-1.48445	0.13769	0.205618	Not significant	SAF15 vs. SA
ASV_31684	246.699	-2.34029	0.33617	-6.96162	3.36e-12	9.42e-11	Depleted	SAF15 vs. SA
ASV_31352	50.1725	-0.0296677	0.549889	-0.0539521	0.956973	0.965595	Not significant	SAF15 vs. SA
ASV_31318	28.2336	-0.0703644	1.20907	-0.0581972	0.953592	0.965595	Not significant	SAF15 vs. SA
ASV_3106	50.0434	-1.88949	1.20853	-1.56346	0.117945	0.183471	Not significant	SAF15 vs. SA
ASV_30488	47.5147	1.0177	0.487951	2.08567	0.0370087	0.0679505	Not significant	SAF15 vs. SA
ASV_30435	36.2601	-0.666837	0.654798	-1.01839	0.308495	0.416282	Not significant	SAF15 vs. SA
ASV_29942	85.7153	-0.0421705	0.319329	-0.13206	0.894937	0.936381	Not significant	SAF15 vs. SA
ASV_29804	67.7213	0.160458	0.549586	0.291961	0.770317	0.81392	Not significant	SAF15 vs. SA
ASV_29142	35.016	1.34051	0.77387	1.73222	0.0832344	0.135105	Not significant	SAF15 vs. SA
ASV_28682	70.9393	2.71472	1.40368	1.934	0.053113	0.0944231	Not significant	SAF15 vs. SA
ASV_28498	71.3086	-1.95757	0.394595	-4.96097	7.01e-07	4.62e-06	Depleted	SAF15 vs. SA
ASV_27169	60.045	2.88225	1.25489	2.29682	0.0216292	0.0457071	Enriched	SAF15 vs. SA
ASV_26910	36.1604	2.21432	1.3665	1.62044	0.105138	0.165851	Not significant	SAF15 vs. SA
ASV_26756	28.0397	4.27897	1.66245	2.5739	0.0100559	0.0229849	Enriched	SAF15 vs. SA
ASV_26491	77.2787	5.34432	1.70355	3.13717	0.00170589	0.00490158	Enriched	SAF15 vs. SA
ASV_26210	313.042	-1.58351	0.244883	-6.4664	1e-10	1.61e-09	Depleted	SAF15 vs. SA
ASV_26167	154.329	4.37838	1.32689	3.29973	0.000967767	0.00303825	Enriched	SAF15 vs. SA
ASV_25834	30.1207	-1.94251	0.571199	-3.40075	0.000672009	0.00235203	Depleted	SAF15 vs. SA
ASV_25802	228.329	6.78719	1.10899	6.12015	9.35e-10	1.31e-08	Enriched	SAF15 vs. SA
ASV_25580	138.077	5.06943	1.19384	4.24631	2.17e-05	0.000105827	Enriched	SAF15 vs. SA
ASV_25573	205.6	1.29441	0.261575	4.94852	7.48e-07	4.65e-06	Enriched	SAF15 vs. SA
ASV_2557	76.5758	0.672988	0.243864	2.75968	0.00578577	0.0144002	Not significant	SAF15 vs. SA
ASV_25458	73.8409	3.56046	1.24863	2.8515	0.00435141	0.0113339	Enriched	SAF15 vs. SA
ASV_24887	43.9325	-1.02731	0.393252	-2.61233	0.00899262	0.0209828	Depleted	SAF15 vs. SA
ASV_2466	45.2883	-2.4446	0.737334	-3.31547	0.000914906	0.00301381	Depleted	SAF15 vs. SA
ASV_2451	35.4218	0.339127	0.702608	0.482669	0.629331	0.684321	Not significant	SAF15 vs. SA
ASV_24498	93.1167	-1.09971	0.283823	-3.87463	0.000106789	0.000478414	Depleted	SAF15 vs. SA
ASV_2393	65.8996	-1.98723	0.417535	-4.75943	1.94e-06	1.09e-05	Depleted	SAF15 vs. SA
ASV_238	156.437	6.92076	1.53984	4.49447	6.97e-06	3.72e-05	Enriched	SAF15 vs. SA
ASV_23335	70.2348	-0.391647	0.483597	-0.809862	0.41802	0.508894	Not significant	SAF15 vs. SA
ASV_23306	802.559	-1.37399	0.207341	-6.62673	3.43e-11	6.41e-10	Depleted	SAF15 vs. SA
ASV_23005	82.084	0.960576	0.274232	3.50278	0.000460425	0.00171892	Not significant	SAF15 vs. SA
ASV_22947	98.2189	3.00177	1.42317	2.10921	0.0349262	0.0651956	Not significant	SAF15 vs. SA
ASV_22730	52.2234	-1.06968	0.644836	-1.65884	0.0971474	0.155436	Not significant	SAF15 vs. SA
ASV_21813	135.678	-3.41169	0.574726	-5.93621	2.92e-09	3.27e-08	Depleted	SAF15 vs. SA
ASV_21476	144.69	-1.72033	0.327145	-5.25863	1.45e-07	1.16e-06	Depleted	SAF15 vs. SA
ASV_21016	189.044	0.828681	0.614228	1.34914	0.177292	0.254572	Not significant	SAF15 vs. SA
ASV_20672	96.6918	-0.795707	0.425182	-1.87145	0.0612827	0.107245	Not significant	SAF15 vs. SA
ASV_20173	75.9377	-0.296183	0.415317	-0.71315	0.475753	0.557891	Not significant	SAF15 vs. SA
ASV_19862	181.346	0.743253	0.679757	1.09341	0.274214	0.374536	Not significant	SAF15 vs. SA
ASV_1883	97.1051	2.90038	2.22096	1.30591	NA	NA	Not significant	SAF15 vs. SA
ASV_18700	31.8074	0.872888	1.56214	0.558778	0.576313	0.645471	Not significant	SAF15 vs. SA
ASV_18452	24.2092	-2.37786	1.0856	-2.19035	0.0284986	0.0550318	Not significant	SAF15 vs. SA
ASV_18346	105.285	-1.24377	0.517166	-2.40498	0.0161736	0.0355184	Depleted	SAF15 vs. SA
ASV_18260	45.198	0.0812103	1.4345	0.056612	0.954854	0.965595	Not significant	SAF15 vs. SA
ASV_1803	84.5428	-1.12643	0.505642	-2.22773	0.0258986	0.052739	Not significant	SAF15 vs. SA
ASV_17802	13.602	0.733188	1.28225	0.571796	0.56746	0.645471	Not significant	SAF15 vs. SA
ASV_17731	90.1252	1.03114	0.390402	2.64123	0.00826048	0.0201125	Enriched	SAF15 vs. SA
ASV_17574	123.93	-1.65222	0.388988	-4.24748	2.16e-05	0.000105827	Depleted	SAF15 vs. SA
ASV_17081	36.6969	-2.49614	1.09404	-2.28159	0.0225135	0.0466946	Depleted	SAF15 vs. SA
ASV_17045	145.09	-1.74186	0.507053	-3.43525	0.000592	0.00213884	Depleted	SAF15 vs. SA
ASV_17039	30.9287	0.542165	1.00059	0.541844	0.587926	0.651957	Not significant	SAF15 vs. SA
ASV_16764	157.893	-0.70774	0.21465	-3.29719	0.000976579	0.00303825	Not significant	SAF15 vs. SA
ASV_1646	302.741	-1.69381	0.249996	-6.77538	1.24e-11	2.78e-10	Depleted	SAF15 vs. SA
ASV_16068	154.953	0.630876	0.506899	1.24458	0.213286	0.298892	Not significant	SAF15 vs. SA
ASV_15471	57.3015	-0.679761	0.727009	-0.93501	0.349783	0.45179	Not significant	SAF15 vs. SA
ASV_15189	141.238	2.17719	0.717421	3.03475	0.00240735	0.00657617	Enriched	SAF15 vs. SA
ASV_15053	66.4499	1.28146	1.48546	0.862667	0.388321	0.483101	Not significant	SAF15 vs. SA
ASV_14702	141.324	-0.258151	0.459633	-0.561645	0.574358	0.645471	Not significant	SAF15 vs. SA
ASV_14685	141.964	4.49772	1.3298	3.38226	0.000718924	0.00243998	Enriched	SAF15 vs. SA
ASV_1434	236.62	4.23388	1.45089	2.91813	0.00352142	0.00939045	Enriched	SAF15 vs. SA
ASV_14333	42.9899	3.54187	2.01086	1.76137	0.0781759	0.12876	Not significant	SAF15 vs. SA
ASV_14266	31.5079	-1.04112	0.758649	-1.37234	0.169958	0.247211	Not significant	SAF15 vs. SA
ASV_14142	138.01	-1.49177	0.289557	-5.1519	2.58e-07	1.93e-06	Depleted	SAF15 vs. SA
ASV_14135	37.6945	-0.890956	0.368266	-2.41933	0.0155491	0.03483	Not significant	SAF15 vs. SA
ASV_13829	57.6909	-2.04683	0.5238	-3.90765	9.32e-05	0.000434921	Depleted	SAF15 vs. SA
ASV_13539	90.6178	2.61923	1.48313	1.76602	0.0773927	0.12876	Not significant	SAF15 vs. SA
ASV_13507	605.648	6.59563	2.04473	3.22567	0.00125678	0.0038043	Enriched	SAF15 vs. SA
ASV_12594	476.996	3.73568	0.355065	10.5211	6.9e-26	2.58e-24	Enriched	SAF15 vs. SA
ASV_12116	101.134	-0.457204	0.499489	-0.915343	0.360011	0.458196	Not significant	SAF15 vs. SA
ASV_11395	33.0176	-0.254898	0.649414	-0.392504	0.694686	0.748123	Not significant	SAF15 vs. SA
ASV_11392	144.96	-2.87001	0.486533	-5.89891	3.66e-09	3.73e-08	Depleted	SAF15 vs. SA
ASV_11335	200.021	2.70924	0.221248	12.2453	1.78e-34	1.99e-32	Enriched	SAF15 vs. SA
ASV_11310	58.8874	1.27446	1.43858	0.885913	0.375664	0.472746	Not significant	SAF15 vs. SA
ASV_11026	18.5585	1.41868	1.24059	1.14356	0.252807	0.349561	Not significant	SAF15 vs. SA
ASV_11012	42.6225	4.83183	1.73885	2.77875	0.00545679	0.01389	Enriched	SAF15 vs. SA
ASV_10921	40.1844	0.0325736	1.58855	0.0205052	0.98364	0.98364	Not significant	SAF15 vs. SA
ASV_10765	62.7203	1.34015	0.720655	1.85963	0.0629379	0.108447	Not significant	SAF15 vs. SA
ASV_10621	67.7411	-3.83593	1.09417	-3.50578	0.00045528	0.00171892	Depleted	SAF15 vs. SA
ASV_9951	64.7365	2.24	0.478134	4.68487	2.8e-06	1.71e-05	Enriched	SAF25 vs. SA
ASV_991	26.1532	0.526798	0.709225	0.74278	0.457615	0.52987	Not significant	SAF25 vs. SA
ASV_9610	131.664	7.58272	1.3471	5.62893	1.81e-08	1.66e-07	Enriched	SAF25 vs. SA
ASV_7762	131.625	2.01309	0.341062	5.9024	3.58e-09	4.38e-08	Enriched	SAF25 vs. SA
ASV_9518	33.3092	-1.55955	1.21748	-1.28096	0.200207	0.271886	Not significant	SAF25 vs. SA
ASV_8383	67.2383	1.00708	0.698219	1.44235	0.149203	0.213147	Not significant	SAF25 vs. SA
ASV_7935	29.0533	3.62849	1.92303	1.88686	0.0591789	0.106716	Not significant	SAF25 vs. SA
ASV_4195	667.645	6.28218	1.45717	4.31121	1.62e-05	8.5e-05	Enriched	SAF25 vs. SA
ASV_35397	53.9842	4.27695	1.27642	3.35073	0.000805984	0.00268661	Enriched	SAF25 vs. SA
ASV_7364	77.1056	-0.886072	0.552975	-1.60237	0.109073	0.16664	Not significant	SAF25 vs. SA
ASV_6912	14.7096	1.33488	0.906898	1.47191	0.141044	NA	Not significant	SAF25 vs. SA
ASV_29142	55.5811	2.56646	0.707565	3.62717	0.000286544	0.00113403	Enriched	SAF25 vs. SA
ASV_5789	28.4261	-0.80631	0.486772	-1.65644	0.0976321	0.160291	Not significant	SAF25 vs. SA
ASV_576	30.6842	1.29457	1.41502	0.914876	0.360257	0.440314	Not significant	SAF25 vs. SA
ASV_27169	163.505	4.67613	1.27496	3.66766	0.000244782	0.00103562	Enriched	SAF25 vs. SA
ASV_389	25.5769	1.239	1.45492	0.85159	0.394442	0.471615	Not significant	SAF25 vs. SA
ASV_38315	30.1286	-0.225821	0.664111	-0.340035	0.73383	0.761522	Not significant	SAF25 vs. SA
ASV_37781	58.3737	1.12379	1.62209	0.692805	0.488432	0.559662	Not significant	SAF25 vs. SA
ASV_37521	47.9448	0.0589507	0.635334	0.092787	0.926073	0.926073	Not significant	SAF25 vs. SA
ASV_37441	29.7599	-0.451409	0.905884	-0.498308	0.618267	0.661808	Not significant	SAF25 vs. SA
ASV_36404	16.0955	1.54627	1.39157	1.11117	0.266496	NA	Not significant	SAF25 vs. SA
ASV_3554	18.0679	2.12328	1.33515	1.5903	0.111767	0.168417	Not significant	SAF25 vs. SA
ASV_3544	32.9392	3.05811	2.13126	1.43488	0.15132	0.2134	Not significant	SAF25 vs. SA
ASV_26756	73.1723	5.93268	1.63648	3.62527	0.000288662	0.00113403	Enriched	SAF25 vs. SA
ASV_35409	26.196	-2.09527	1.14129	-1.83587	0.0663771	0.115896	Not significant	SAF25 vs. SA
ASV_26491	76.6302	5.5573	1.74301	3.18833	0.00143096	0.00403606	Enriched	SAF25 vs. SA
ASV_26167	120.598	4.29604	1.34362	3.19737	0.00138689	0.00401468	Enriched	SAF25 vs. SA
ASV_34653	32.7607	-1.89405	1.16449	-1.6265	0.103843	0.163182	Not significant	SAF25 vs. SA
ASV_3453	542.784	-0.616968	0.295683	-2.08659	0.0369256	0.0781119	Not significant	SAF25 vs. SA
ASV_33948	25.3171	0.326105	0.559265	0.583096	0.559829	0.628379	Not significant	SAF25 vs. SA
ASV_25802	244.838	7.20752	1.10115	6.54547	5.93e-11	8.15e-10	Enriched	SAF25 vs. SA
ASV_32998	39.7516	0.687599	0.529716	1.29805	0.194269	0.26712	Not significant	SAF25 vs. SA
ASV_25580	273.868	6.35925	1.19648	5.31494	1.07e-07	7.82e-07	Enriched	SAF25 vs. SA
ASV_238	161.108	7.18925	1.57209	4.57305	4.81e-06	2.78e-05	Enriched	SAF25 vs. SA
ASV_18260	79.3	1.73585	0.535242	3.24311	0.00118232	0.00361266	Enriched	SAF25 vs. SA
ASV_31352	29.1225	-1.47844	1.30695	-1.13122	0.257963	0.341879	Not significant	SAF25 vs. SA
ASV_31318	18.7328	-0.953375	1.71492	-0.555931	0.578258	0.642509	Not significant	SAF25 vs. SA
ASV_3106	42.4376	-1.82262	1.19834	-1.52095	0.128273	0.188134	Not significant	SAF25 vs. SA
ASV_30488	39.8275	1.02436	0.536054	1.91092	0.0560143	0.102693	Not significant	SAF25 vs. SA
ASV_30435	25.9016	-1.20946	1.22401	-0.988109	0.3231	0.405257	Not significant	SAF25 vs. SA
ASV_29942	58.4178	-0.688113	0.304584	-2.25919	0.0238717	0.0527142	Not significant	SAF25 vs. SA
ASV_29804	51.0126	-0.165869	1.44363	-0.114897	0.908526	0.916862	Not significant	SAF25 vs. SA
ASV_15189	684.061	5.01083	0.679117	7.37846	1.6e-13	3.52e-12	Enriched	SAF25 vs. SA
ASV_28682	51.1979	2.48528	1.43168	1.73591	0.0825791	0.139749	Not significant	SAF25 vs. SA
ASV_14685	353.459	6.16581	1.30497	4.72486	2.3e-06	1.49e-05	Enriched	SAF25 vs. SA
ASV_13507	1082.64	7.65732	2.0616	3.71425	0.000203805	0.000896741	Enriched	SAF25 vs. SA
ASV_26910	35.4359	2.53424	1.37708	1.8403	0.0657241	0.115896	Not significant	SAF25 vs. SA
ASV_12594	562.746	4.27045	0.380175	11.2329	2.81e-29	1.55e-27	Enriched	SAF25 vs. SA
ASV_11335	683.284	4.9098	0.220185	22.2986	3.81e-110	4.2e-108	Enriched	SAF25 vs. SA
ASV_11012	23.3915	4.29651	1.77468	2.42101	0.0154775	0.0362239	Enriched	SAF25 vs. SA
ASV_10765	86.7994	2.31661	0.689564	3.35953	0.000780756	0.00268385	Enriched	SAF25 vs. SA
ASV_25834	28.0085	-1.35827	0.628296	-2.16183	0.0306316	0.0660681	Not significant	SAF25 vs. SA
ASV_99	39.442	-4.70004	1.41119	-3.33055	0.000866755	0.00280421	Depleted	SAF25 vs. SA
ASV_7931	167.76	-1.57865	0.279354	-5.65108	1.59e-08	1.59e-07	Depleted	SAF25 vs. SA
ASV_25573	144.758	0.94298	0.292624	3.2225	0.00127078	0.00377799	Not significant	SAF25 vs. SA
ASV_2557	28.0164	-2.80655	1.65452	-1.69629	0.0898301	0.149717	Not significant	SAF25 vs. SA
ASV_25458	43.7894	2.97236	1.31172	2.266	0.0234515	0.0527142	Not significant	SAF25 vs. SA
ASV_24887	42.9099	-0.409032	0.396244	-1.03227	0.301944	0.386208	Not significant	SAF25 vs. SA
ASV_5922	262.632	-3.18448	0.336069	-9.47568	2.65e-21	9.72e-20	Depleted	SAF25 vs. SA
ASV_2451	22.3905	-0.417937	0.772967	-0.540692	0.58872	0.647592	Not significant	SAF25 vs. SA
ASV_24498	82.8625	-0.809257	0.406107	-1.99272	0.0462925	0.0889512	Not significant	SAF25 vs. SA
ASV_35410	83.2057	-2.99819	1.1379	-2.63485	0.00841744	0.021533	Depleted	SAF25 vs. SA
ASV_34787	80.4754	-1.40299	0.494735	-2.83585	0.00457042	0.0122621	Depleted	SAF25 vs. SA
ASV_23335	61.3503	-0.244345	0.590064	-0.414099	0.678801	0.711125	Not significant	SAF25 vs. SA
ASV_33052	125.21	-4.35651	1.76354	-2.47033	0.013499	0.0322802	Depleted	SAF25 vs. SA
ASV_23005	63.5852	0.798356	0.385388	2.07156	0.0383061	0.0795032	Not significant	SAF25 vs. SA
ASV_22947	32.3699	1.38017	1.48677	0.928301	0.353252	0.436603	Not significant	SAF25 vs. SA
ASV_22730	42.3958	-1.12897	1.3197	-0.855478	0.392286	0.471615	Not significant	SAF25 vs. SA
ASV_32596	173.456	-1.98691	0.276646	-7.18212	6.86e-13	1.26e-11	Depleted	SAF25 vs. SA
ASV_32304	48.203	-1.57998	0.485823	-3.25218	0.00114525	0.00359937	Depleted	SAF25 vs. SA
ASV_21016	166.507	0.991335	0.613597	1.61561	0.106178	0.164501	Not significant	SAF25 vs. SA
ASV_31684	178.204	-4.41737	1.10493	-3.99785	6.39e-05	0.000292964	Depleted	SAF25 vs. SA
ASV_20173	42.4518	-2.144	1.11004	-1.93146	0.0534265	0.0996088	Not significant	SAF25 vs. SA
ASV_19862	152.597	0.810792	0.680346	1.19173	0.233365	0.313051	Not significant	SAF25 vs. SA
ASV_1883	59.7698	2.34922	2.26595	1.03675	0.299853	0.386208	Not significant	SAF25 vs. SA
ASV_18700	26.1269	0.813662	1.63325	0.498185	0.618354	0.661808	Not significant	SAF25 vs. SA
ASV_18452	24.6766	-1.17467	0.591121	-1.98719	0.0469015	0.0889512	Not significant	SAF25 vs. SA
ASV_28498	60.46	-1.86252	0.459473	-4.05359	5.04e-05	0.000252191	Depleted	SAF25 vs. SA
ASV_26210	211.474	-3.55471	0.380188	-9.34988	8.78e-21	2.41e-19	Depleted	SAF25 vs. SA
ASV_1803	60.8019	-2.02705	1.28215	-1.58098	0.113882	0.169284	Not significant	SAF25 vs. SA
ASV_17802	24.9826	2.23192	1.26418	1.76551	0.0774786	0.133166	Not significant	SAF25 vs. SA
ASV_17731	41.3858	-0.570688	1.33622	-0.427091	0.669313	0.707927	Not significant	SAF25 vs. SA
ASV_2466	34.1031	-3.98323	1.56772	-2.54077	0.0110608	0.027652	Depleted	SAF25 vs. SA
ASV_2393	54.1964	-2.0393	0.360344	-5.65934	1.52e-08	1.59e-07	Depleted	SAF25 vs. SA
ASV_17045	153.36	-0.560535	0.427221	-1.31205	0.189504	0.263866	Not significant	SAF25 vs. SA
ASV_17039	12.708	-2.14986	1.93391	-1.11167	0.266282	NA	Not significant	SAF25 vs. SA
ASV_16764	155.757	-0.14014	0.282378	-0.496286	0.619693	0.661808	Not significant	SAF25 vs. SA
ASV_23306	648.471	-1.50165	0.214724	-6.99341	2.68e-12	4.22e-11	Depleted	SAF25 vs. SA
ASV_16068	87.2263	-0.458082	0.561756	-0.815446	0.414817	0.490644	Not significant	SAF25 vs. SA
ASV_15471	73.2374	0.556812	0.736686	0.755834	0.449749	0.526302	Not significant	SAF25 vs. SA
ASV_21813	107.777	-4.2761	0.980642	-4.36051	1.3e-05	7.14e-05	Depleted	SAF25 vs. SA
ASV_15053	63.4569	1.49183	1.51324	0.985852	0.324206	0.405257	Not significant	SAF25 vs. SA
ASV_14702	95.6257	-0.949976	0.460682	-2.06211	0.0391976	0.079847	Not significant	SAF25 vs. SA
ASV_21476	120.098	-1.74341	0.317176	-5.49667	3.87e-08	3.27e-07	Depleted	SAF25 vs. SA
ASV_1434	35.1861	1.40892	2.24949	0.626328	0.5311	0.602278	Not significant	SAF25 vs. SA
ASV_14333	60.9257	4.46063	1.97569	2.25775	0.023961	0.0527142	Not significant	SAF25 vs. SA
ASV_14266	22.2801	-1.81028	1.22991	-1.47188	0.141052	0.204155	Not significant	SAF25 vs. SA
ASV_20672	67.8588	-1.54063	0.427584	-3.60311	0.000314428	0.00119266	Depleted	SAF25 vs. SA
ASV_14135	33.2571	-0.636658	0.388455	-1.63895	0.101224	0.163182	Not significant	SAF25 vs. SA
ASV_18346	86.197	-1.39675	0.561145	-2.4891	0.0128067	0.0313052	Depleted	SAF25 vs. SA
ASV_13539	88.3789	2.93676	1.47529	1.99063	0.0465218	0.0889512	Not significant	SAF25 vs. SA
ASV_17574	110.025	-1.25584	0.359472	-3.49358	0.000476596	0.00174752	Depleted	SAF25 vs. SA
ASV_17081	30.4332	-2.39409	0.59473	-4.02551	5.69e-05	0.000271903	Depleted	SAF25 vs. SA
ASV_12116	95.9094	-0.0892452	0.543142	-0.164313	0.869485	0.885586	Not significant	SAF25 vs. SA
ASV_11395	24.1456	-0.750765	0.680525	-1.10321	0.269934	0.353485	Not significant	SAF25 vs. SA
ASV_1646	282.5	-1.08794	0.226004	-4.81382	1.48e-06	1.02e-05	Depleted	SAF25 vs. SA
ASV_14142	99.1556	-2.56077	0.475513	-5.38528	7.23e-08	5.68e-07	Depleted	SAF25 vs. SA
ASV_11310	91.5896	2.37883	1.45717	1.6325	0.102574	0.163182	Not significant	SAF25 vs. SA
ASV_11026	28.8217	2.49783	1.24506	2.0062	0.0448354	0.0889512	Not significant	SAF25 vs. SA
ASV_13829	52.4089	-1.43477	0.520673	-2.7556	0.00585852	0.0153437	Depleted	SAF25 vs. SA
ASV_10921	29.4181	-0.325863	1.65396	-0.19702	0.843812	0.86747	Not significant	SAF25 vs. SA
ASV_11392	108.43	-5.19053	1.53971	-3.3711	0.000748673	0.00265658	Depleted	SAF25 vs. SA
ASV_10621	65.7952	-1.87916	0.603792	-3.11226	0.00185664	0.00510576	Depleted	SAF25 vs. SA

## Sheet: Table S6
Table S6. Composition and function of the common and specific significantly enriched core bacterial ASVs under different comparison groups.
ID	Phylum	Genus	Different comparison groups	Function	Functional category
ASV_17731	p__Actinobacteria	g__Streptomyces	SAF15 vs. SA	aerobic chemoheterotrophy	Energy source
ASV_3544	p__Proteobacteria	g__Devosia	SAF15 vs. SA	aerobic chemoheterotrophy	Energy source
ASV_25458	p__Proteobacteria	g__MM2	SAF15 vs. SA	aerobic chemoheterotrophy;methanol_oxidation;methylotrophy	Energy source;Other;C-cycle
ASV_11012	p__Bacteroidetes	g__Sporocytophaga	SAF15 vs. SA and SAF25 vs. SA	anaerobic chemoheterotrophy;cellulolysis	Energy source
ASV_13507	p__Proteobacteria	g__[Rhizobium]_sphaerophysae_group	SAF15 vs. SA and SAF25 vs. SA
ASV_26167	p__Proteobacteria	g__Allorhizobium-Neorhizobium-Pararhizobium-Rhizobium	SAF15 vs. SA and SAF25 vs. SA	nitrogen fixation	N-cycle
ASV_27169	p__Proteobacteria	g__Cellvibrio	SAF15 vs. SA and SAF25 vs. SA
ASV_25580	p__Proteobacteria	g__Devosia	SAF15 vs. SA and SAF25 vs. SA	aerobic chemoheterotrophy	Energy source
ASV_26491	p__Proteobacteria	g__Luteimonas	SAF15 vs. SA and SAF25 vs. SA
ASV_26756	p__Proteobacteria	g__Novosphingobium	SAF15 vs. SA and SAF25 vs. SA	aerobic chemoheterotrophy	Energy source
ASV_35397	p__Proteobacteria	g__Novosphingobium	SAF15 vs. SA and SAF25 vs. SA	aerobic chemoheterotrophy	Energy source
ASV_15189	p__Proteobacteria	g__Pseudomonas	SAF15 vs. SA and SAF25 vs. SA	aerobic chemoheterotrophy	Energy source
ASV_14685	p__Verrucomicrobia	g__Luteolibacter	SAF15 vs. SA and SAF25 vs. SA
ASV_25802	p__Actinobacteria	g__Nocardiopsis	SAF15 vs. SA and SAF25 vs. SA and SAF5 vs. SA	aerobic chemoautotrophy	Energy source
ASV_11335	p__Bacteroidetes	g__Flavobacterium	SAF15 vs. SA and SAF25 vs. SA and SAF5 vs. SA	aerobic chemoautotrophy	Energy source
ASV_238	p__Deinococcus-Thermus	g__Truepera	SAF15 vs. SA and SAF25 vs. SA and SAF5 vs. SA
ASV_7762	p__Proteobacteria	g__Devosia	SAF15 vs. SA and SAF25 vs. SA and SAF5 vs. SA	aerobic chemoautotrophy	Energy source
ASV_4195	p__Proteobacteria	g__Pseudomonas	SAF15 vs. SA and SAF25 vs. SA and SAF5 vs. SA	aerobic chemoautotrophy	Energy source
ASV_9610	p__Proteobacteria	g__Pseudomonas	SAF15 vs. SA and SAF25 vs. SA and SAF5 vs. SA	aerobic chemoautotrophy	Energy source
ASV_12594	p__Proteobacteria	g__Shinella	SAF15 vs. SA and SAF25 vs. SA and SAF5 vs. SA
ASV_1434	p__Proteobacteria	g__Lysobacter	SAF15 vs. SA and SAF5 vs. SA	anaerobic_chemoheterotrophy;chitinolysis	Energy source;C-cycle
ASV_35409	p__Proteobacteria	g__Pseudoxanthomonas	SAF15 vs. SA and SAF5 vs. SA
ASV_25573	p__Proteobacteria	g__Shinella	SAF15 vs. SA and SAF5 vs. SA
ASV_18260	p__Chloroflexi	g__Gitt-GS-136	SAF25 vs. SA
ASV_29142	p__Firmicutes	g__Novibacillus	SAF25 vs. SA
ASV_10765	p__Proteobacteria	g__Acidovorax	SAF25 vs. SA	aerobic_chemoheterotrophy	Energy source
ASV_9951	p__Proteobacteria	g__UBA6140	SAF25 vs. SA	anaerobic_chemoheterotrophy;methanol_oxidation; methylotrophy	Energy source;Other;C-cycle

## Sheet: Table S7
Table S7. Relationships among enriched core ASVs, root nutrients, and plant biomass.
ID	Kingdom	Phylum	Class	Order	Family	Genus	Species	Different comparison groups	Variable	Importance	Correlation	Function	Functional category
ASV_10765	d__Bacteria	p__Proteobacteria	c__Gammaproteobacteria	o__Betaproteobacteriales	f__Burkholderiaceae	g__Acidovorax	s__unclassified_Acidovorax	SAF25 vs. SA	RL	NA	0.041958	Aerobic_chemoheterotrophy	Energy source
ASV_17731	d__Bacteria	p__Actinobacteria	c__Actinobacteria	o__Streptomycetales	f__Streptomycetaceae	g__Streptomyces	s__unclassified_Streptomyces	SAF15 vs. SA	SDW	NA	-0.207019	Aerobic_chemoheterotrophy	Energy source
ASV_10765	d__Bacteria	p__Proteobacteria	c__Gammaproteobacteria	o__Betaproteobacteriales	f__Burkholderiaceae	g__Acidovorax	s__unclassified_Acidovorax	SAF15 vs. SA	TP	NA	0.118881	Aerobic_chemoheterotrophy	Energy source
ASV_10765	d__Bacteria	p__Proteobacteria	c__Gammaproteobacteria	o__Betaproteobacteriales	f__Burkholderiaceae	g__Acidovorax	s__unclassified_Acidovorax	SAF15 vs. SA	RV	NA	0.104895	Aerobic_chemoheterotrophy	Energy source
ASV_10765	d__Bacteria	p__Proteobacteria	c__Gammaproteobacteria	o__Betaproteobacteriales	f__Burkholderiaceae	g__Acidovorax	s__unclassified_Acidovorax	SAF15 vs. SA	SOC	NA	0.0559441	Aerobic_chemoheterotrophy	Energy source
ASV_10765	d__Bacteria	p__Proteobacteria	c__Gammaproteobacteria	o__Betaproteobacteriales	f__Burkholderiaceae	g__Acidovorax	s__unclassified_Acidovorax	SAF15 vs. SA	AK	NA	0.125874	Aerobic_chemoheterotrophy	Energy source
ASV_10765	d__Bacteria	p__Proteobacteria	c__Gammaproteobacteria	o__Betaproteobacteriales	f__Burkholderiaceae	g__Acidovorax	s__unclassified_Acidovorax	SAF15 vs. SA	TN	NA	0.13986	Aerobic_chemoheterotrophy	Energy source
ASV_10765	d__Bacteria	p__Proteobacteria	c__Gammaproteobacteria	o__Betaproteobacteriales	f__Burkholderiaceae	g__Acidovorax	s__unclassified_Acidovorax	SAF15 vs. SA	AP	NA	0.13986	Aerobic_chemoheterotrophy	Energy source
ASV_10765	d__Bacteria	p__Proteobacteria	c__Gammaproteobacteria	o__Betaproteobacteriales	f__Burkholderiaceae	g__Acidovorax	s__unclassified_Acidovorax	SAF15 vs. SA	RT	NA	-0.188811	Aerobic_chemoheterotrophy	Energy source
ASV_10765	d__Bacteria	p__Proteobacteria	c__Gammaproteobacteria	o__Betaproteobacteriales	f__Burkholderiaceae	g__Acidovorax	s__unclassified_Acidovorax	SAF15 vs. SA	RS	NA	0.0629371	Aerobic_chemoheterotrophy	Energy source
ASV_10765	d__Bacteria	p__Proteobacteria	c__Gammaproteobacteria	o__Betaproteobacteriales	f__Burkholderiaceae	g__Acidovorax	s__unclassified_Acidovorax	SAF15 vs. SA	AN	NA	-0.041958	Aerobic_chemoheterotrophy	Energy source
ASV_10765	d__Bacteria	p__Proteobacteria	c__Gammaproteobacteria	o__Betaproteobacteriales	f__Burkholderiaceae	g__Acidovorax	s__unclassified_Acidovorax	SAF15 vs. SA	TK	NA	-0.314685	Aerobic_chemoheterotrophy	Energy source
ASV_10765	d__Bacteria	p__Proteobacteria	c__Gammaproteobacteria	o__Betaproteobacteriales	f__Burkholderiaceae	g__Acidovorax	s__unclassified_Acidovorax	SAF15 vs. SA	pH	NA	-0.104895	Aerobic_chemoheterotrophy	Energy source
ASV_17731	d__Bacteria	p__Actinobacteria	c__Actinobacteria	o__Streptomycetales	f__Streptomycetaceae	g__Streptomyces	s__unclassified_Streptomyces	SAF15 vs. SA	RDW	NA	-0.29123	Aerobic_chemoheterotrophy	Energy source
ASV_11012	d__Bacteria	p__Bacteroidetes	c__Bacteroidia	o__Cytophagales	f__Cytophagaceae	g__Sporocytophaga	s__uncultured_bacterium	SAF15 vs. SA and SAF25 vs. SA	TP	NA	0.694741	Anaerobic_chemoheterotrophy; cellulolysis	Energy source;C-cycle
ASV_11012	d__Bacteria	p__Bacteroidetes	c__Bacteroidia	o__Cytophagales	f__Cytophagaceae	g__Sporocytophaga	s__uncultured_bacterium	SAF15 vs. SA and SAF25 vs. SA	AP	3.79264	0.701759	Anaerobic_chemoheterotrophy; cellulolysis	Energy source;C-cycle
ASV_11012	d__Bacteria	p__Bacteroidetes	c__Bacteroidia	o__Cytophagales	f__Cytophagaceae	g__Sporocytophaga	s__uncultured_bacterium	SAF15 vs. SA and SAF25 vs. SA	RL	3.56551	0.736847	Anaerobic_chemoheterotrophy; cellulolysis	Energy source;C-cycle
ASV_11012	d__Bacteria	p__Bacteroidetes	c__Bacteroidia	o__Cytophagales	f__Cytophagaceae	g__Sporocytophaga	s__uncultured_bacterium	SAF15 vs. SA and SAF25 vs. SA	pH	NA	-0.645618	Anaerobic_chemoheterotrophy; cellulolysis	Energy source;C-cycle
ASV_11012	d__Bacteria	p__Bacteroidetes	c__Bacteroidia	o__Cytophagales	f__Cytophagaceae	g__Sporocytophaga	s__uncultured_bacterium	SAF15 vs. SA and SAF25 vs. SA	TN	NA	0.621056	Anaerobic_chemoheterotrophy; cellulolysis	Energy source;C-cycle
ASV_11012	d__Bacteria	p__Bacteroidetes	c__Bacteroidia	o__Cytophagales	f__Cytophagaceae	g__Sporocytophaga	s__uncultured_bacterium	SAF15 vs. SA and SAF25 vs. SA	SDW	NA	0.899648	Anaerobic_chemoheterotrophy; cellulolysis	Energy source;C-cycle
ASV_11012	d__Bacteria	p__Bacteroidetes	c__Bacteroidia	o__Cytophagales	f__Cytophagaceae	g__Sporocytophaga	s__uncultured_bacterium	SAF15 vs. SA and SAF25 vs. SA	TK	NA	-0.512284	Anaerobic_chemoheterotrophy; cellulolysis	Energy source;C-cycle
ASV_11012	d__Bacteria	p__Bacteroidetes	c__Bacteroidia	o__Cytophagales	f__Cytophagaceae	g__Sporocytophaga	s__uncultured_bacterium	SAF15 vs. SA and SAF25 vs. SA	AK	NA	0.680706	Anaerobic_chemoheterotrophy; cellulolysis	Energy source;C-cycle
ASV_11012	d__Bacteria	p__Bacteroidetes	c__Bacteroidia	o__Cytophagales	f__Cytophagaceae	g__Sporocytophaga	s__uncultured_bacterium	SAF15 vs. SA and SAF25 vs. SA	SOC	NA	0.666671	Anaerobic_chemoheterotrophy; cellulolysis	Energy source;C-cycle
ASV_11012	d__Bacteria	p__Bacteroidetes	c__Bacteroidia	o__Cytophagales	f__Cytophagaceae	g__Sporocytophaga	s__uncultured_bacterium	SAF15 vs. SA and SAF25 vs. SA	RS	4.52975	0.754391	Anaerobic_chemoheterotrophy; cellulolysis	Energy source;C-cycle
ASV_11012	d__Bacteria	p__Bacteroidetes	c__Bacteroidia		f__Cytophagaceae	g__Sporocytophaga	s__uncultured_bacterium	SAF15 vs. SA and SAF25 vs. SA	RV	3.99115	0.715794	Anaerobic_chemoheterotrophy; cellulolysis	Energy source;C-cycle
ASV_11012	d__Bacteria	p__Bacteroidetes	c__Bacteroidia	o__Cytophagales	f__Cytophagaceae	g__Sporocytophaga	s__uncultured_bacterium	SAF15 vs. SA and SAF25 vs. SA	RDW	NA	0.772887	Anaerobic_chemoheterotrophy; cellulolysis	Energy source;C-cycle
ASV_11012	d__Bacteria	p__Bacteroidetes	c__Bacteroidia	o__Cytophagales	f__Cytophagaceae	g__Sporocytophaga	s__uncultured_bacterium	SAF15 vs. SA and SAF25 vs. SA	RT	3.79393	0.835093	Anaerobic_chemoheterotrophy; cellulolysis	Energy source;C-cycle
ASV_11012	d__Bacteria	p__Bacteroidetes	c__Bacteroidia	o__Cytophagales	f__Cytophagaceae	g__Sporocytophaga	s__uncultured_bacterium	SAF15 vs. SA and SAF25 vs. SA	AN	3.40115	0.754391	Anaerobic_chemoheterotrophy; cellulolysis	Energy source;C-cycle
ASV_11335	d__Bacteria	p__Bacteroidetes	c__Bacteroidia	o__Flavobacteriales	f__Flavobacteriaceae	g__Flavobacterium	s__unclassified_Flavobacterium	SAF15 vs. SA and SAF25 vs. SA and SAF5 vs. SA	RL	NA	0.594406	Aerobic_chemoheterotrophy	Energy source
ASV_11335	d__Bacteria	p__Bacteroidetes	c__Bacteroidia	o__Flavobacteriales	f__Flavobacteriaceae	g__Flavobacterium	s__unclassified_Flavobacterium	SAF15 vs. SA and SAF25 vs. SA and SAF5 vs. SA	pH	NA	-0.699301	Aerobic_chemoheterotrophy	Energy source
ASV_11335	d__Bacteria	p__Bacteroidetes	c__Bacteroidia	o__Flavobacteriales	f__Flavobacteriaceae	g__Flavobacterium	s__unclassified_Flavobacterium	SAF15 vs. SA and SAF25 vs. SA and SAF5 vs. SA	RV	NA	0.671329	Aerobic_chemoheterotrophy	Energy source
ASV_11335	d__Bacteria	p__Bacteroidetes	c__Bacteroidia	o__Flavobacteriales	f__Flavobacteriaceae	g__Flavobacterium	s__unclassified_Flavobacterium	SAF15 vs. SA and SAF25 vs. SA and SAF5 vs. SA	AK	NA	0.741259	Aerobic_chemoheterotrophy	Energy source
ASV_11335	d__Bacteria	p__Bacteroidetes	c__Bacteroidia	o__Flavobacteriales	f__Flavobacteriaceae	g__Flavobacterium	s__unclassified_Flavobacterium	SAF15 vs. SA and SAF25 vs. SA and SAF5 vs. SA	AN	NA	0.482517	Aerobic_chemoheterotrophy	Energy source
ASV_11335	d__Bacteria	p__Bacteroidetes	c__Bacteroidia	o__Flavobacteriales	f__Flavobacteriaceae	g__Flavobacterium	s__unclassified_Flavobacterium	SAF15 vs. SA and SAF25 vs. SA and SAF5 vs. SA	RS	NA	0.622378	Aerobic_chemoheterotrophy	Energy source
ASV_11335	d__Bacteria	p__Bacteroidetes	c__Bacteroidia	o__Flavobacteriales	f__Flavobacteriaceae	g__Flavobacterium	s__unclassified_Flavobacterium	SAF15 vs. SA and SAF25 vs. SA and SAF5 vs. SA	RDW	NA	0.498249	Aerobic_chemoheterotrophy	Energy source
ASV_11335	d__Bacteria	p__Bacteroidetes	c__Bacteroidia	o__Flavobacteriales	f__Flavobacteriaceae	g__Flavobacterium	s__unclassified_Flavobacterium	SAF15 vs. SA and SAF25 vs. SA and SAF5 vs. SA	SOC	2.98328	0.664336	Aerobic_chemoheterotrophy	Energy source
ASV_11335	d__Bacteria	p__Bacteroidetes	c__Bacteroidia	o__Flavobacteriales	f__Flavobacteriaceae	g__Flavobacterium	s__unclassified_Flavobacterium	SAF15 vs. SA and SAF25 vs. SA and SAF5 vs. SA	TK	NA	-0.692308	Aerobic_chemoheterotrophy	Energy source
ASV_11335	d__Bacteria	p__Bacteroidetes	c__Bacteroidia	o__Flavobacteriales	f__Flavobacteriaceae	g__Flavobacterium	s__unclassified_Flavobacterium	SAF15 vs. SA and SAF25 vs. SA and SAF5 vs. SA	TN	NA	0.727273	Aerobic_chemoheterotrophy	Energy source
ASV_11335	d__Bacteria	p__Bacteroidetes	c__Bacteroidia	o__Flavobacteriales	f__Flavobacteriaceae	g__Flavobacterium	s__unclassified_Flavobacterium	SAF15 vs. SA and SAF25 vs. SA and SAF5 vs. SA	AP	NA	0.72028	Aerobic_chemoheterotrophy	Energy source
ASV_11335	d__Bacteria	p__Bacteroidetes	c__Bacteroidia	o__Flavobacteriales	f__Flavobacteriaceae	g__Flavobacterium	s__unclassified_Flavobacterium	SAF15 vs. SA and SAF25 vs. SA and SAF5 vs. SA	RT	NA	0.370629	Aerobic_chemoheterotrophy	Energy source
ASV_11335	d__Bacteria	p__Bacteroidetes	c__Bacteroidia	o__Flavobacteriales	f__Flavobacteriaceae	g__Flavobacterium	s__unclassified_Flavobacterium	SAF15 vs. SA and SAF25 vs. SA and SAF5 vs. SA	TP	3.37742	0.727273	Aerobic_chemoheterotrophy	Energy source
ASV_11335	d__Bacteria	p__Bacteroidetes	c__Bacteroidia	o__Flavobacteriales	f__Flavobacteriaceae	g__Flavobacterium	s__unclassified_Flavobacterium	SAF15 vs. SA and SAF25 vs. SA and SAF5 vs. SA	SDW	NA	0.37895	Aerobic_chemoheterotrophy	Energy source
ASV_12594	d__Bacteria	p__Proteobacteria	c__Alphaproteobacteria	o__Rhizobiales	f__Rhizobiaceae	g__Shinella	s__unclassified_Shinella	SAF15 vs. SA and SAF25 vs. SA and SAF5 vs. SA	AN	6.05035	0.797203	NA	NA
ASV_12594	d__Bacteria	p__Proteobacteria	c__Alphaproteobacteria	o__Rhizobiales	f__Rhizobiaceae	g__Shinella	s__unclassified_Shinella	SAF15 vs. SA and SAF25 vs. SA and SAF5 vs. SA	TN	5.18129	0.839161	NA	NA
ASV_12594	d__Bacteria	p__Proteobacteria	c__Alphaproteobacteria	o__Rhizobiales	f__Rhizobiaceae	g__Shinella	s__unclassified_Shinella	SAF15 vs. SA and SAF25 vs. SA and SAF5 vs. SA	AP	5.75257	0.86014	NA	NA
ASV_12594	d__Bacteria	p__Proteobacteria	c__Alphaproteobacteria	o__Rhizobiales	f__Rhizobiaceae	g__Shinella	s__unclassified_Shinella	SAF15 vs. SA and SAF25 vs. SA and SAF5 vs. SA	RV	4.07837	0.839161	NA	NA
ASV_12594	d__Bacteria	p__Proteobacteria	c__Alphaproteobacteria	o__Rhizobiales	f__Rhizobiaceae	g__Shinella	s__unclassified_Shinella	SAF15 vs. SA and SAF25 vs. SA and SAF5 vs. SA	RS	5.37213	0.853147	NA	NA
ASV_12594	d__Bacteria	p__Proteobacteria	c__Alphaproteobacteria	o__Rhizobiales	f__Rhizobiaceae	g__Shinella	s__unclassified_Shinella	SAF15 vs. SA and SAF25 vs. SA and SAF5 vs. SA	SDW	5.70209	0.894742	NA	NA
ASV_12594	d__Bacteria	p__Proteobacteria	c__Alphaproteobacteria	o__Rhizobiales	f__Rhizobiaceae	g__Shinella	s__unclassified_Shinella	SAF15 vs. SA and SAF25 vs. SA and SAF5 vs. SA	RDW	4.21027	0.792987	NA	NA
ASV_12594	d__Bacteria	p__Proteobacteria	c__Alphaproteobacteria	o__Rhizobiales	f__Rhizobiaceae	g__Shinella	s__unclassified_Shinella	SAF15 vs. SA and SAF25 vs. SA and SAF5 vs. SA	RT	5.11764	0.86014	NA	NA
ASV_12594	d__Bacteria	p__Proteobacteria	c__Alphaproteobacteria	o__Rhizobiales	f__Rhizobiaceae	g__Shinella	s__unclassified_Shinella	SAF15 vs. SA and SAF25 vs. SA and SAF5 vs. SA	SOC	5.32362	0.797203	NA	NA
ASV_12594	d__Bacteria	p__Proteobacteria	c__Alphaproteobacteria	o__Rhizobiales	f__Rhizobiaceae	g__Shinella	s__unclassified_Shinella	SAF15 vs. SA and SAF25 vs. SA and SAF5 vs. SA	TP	5.92732	0.874126	NA	NA
ASV_12594	d__Bacteria	p__Proteobacteria	c__Alphaproteobacteria	o__Rhizobiales	f__Rhizobiaceae	g__Shinella	s__unclassified_Shinella	SAF15 vs. SA and SAF25 vs. SA and SAF5 vs. SA	pH	6.59166	-0.783217	NA	NA
ASV_12594	d__Bacteria	p__Proteobacteria	c__Alphaproteobacteria	o__Rhizobiales	f__Rhizobiaceae	g__Shinella	s__unclassified_Shinella	SAF15 vs. SA and SAF25 vs. SA and SAF5 vs. SA	TK	NA	-0.671329	NA	NA
ASV_12594	d__Bacteria	p__Proteobacteria	c__Alphaproteobacteria	o__Rhizobiales	f__Rhizobiaceae	g__Shinella	s__unclassified_Shinella	SAF15 vs. SA and SAF25 vs. SA and SAF5 vs. SA	AK	5.51785	0.867133	NA	NA
ASV_12594	d__Bacteria	p__Proteobacteria	c__Alphaproteobacteria	o__Rhizobiales	f__Rhizobiaceae	g__Shinella	s__unclassified_Shinella	SAF15 vs. SA and SAF25 vs. SA and SAF5 vs. SA	RL	6.58424	0.832168	NA	NA
ASV_13507	d__Bacteria	p__Proteobacteria	c__Alphaproteobacteria	o__Rhizobiales	f__Rhizobiaceae	g__[Rhizobium]_sphaerophysae_group	s__unclassified_[Rhizobium]_sphaerophysae_group	SAF15 vs. SA and SAF25 vs. SA	RDW	5.08633	0.850616	NA	NA
ASV_13507	d__Bacteria	p__Proteobacteria	c__Alphaproteobacteria	o__Rhizobiales	f__Rhizobiaceae	g__[Rhizobium]_sphaerophysae_group	s__unclassified_[Rhizobium]_sphaerophysae_group	SAF15 vs. SA and SAF25 vs. SA	TK	NA	-0.770579	NA	NA
ASV_13507	d__Bacteria	p__Proteobacteria	c__Alphaproteobacteria	o__Rhizobiales	f__Rhizobiaceae	g__[Rhizobium]_sphaerophysae_group	s__unclassified_[Rhizobium]_sphaerophysae_group	SAF15 vs. SA and SAF25 vs. SA	pH	6.23682	-0.921192	NA	NA
ASV_13507	d__Bacteria	p__Proteobacteria	c__Alphaproteobacteria	o__Rhizobiales	f__Rhizobiaceae	g__[Rhizobium]_sphaerophysae_group	s__unclassified_[Rhizobium]_sphaerophysae_group	SAF15 vs. SA and SAF25 vs. SA	RV	5.87603	0.938705	NA	NA
ASV_13507	d__Bacteria	p__Proteobacteria	c__Alphaproteobacteria	o__Rhizobiales	f__Rhizobiaceae	g__[Rhizobium]_sphaerophysae_group	s__unclassified_[Rhizobium]_sphaerophysae_group	SAF15 vs. SA and SAF25 vs. SA	AK	5.815	0.970229	NA	NA
ASV_13507	d__Bacteria	p__Proteobacteria	c__Alphaproteobacteria	o__Rhizobiales	f__Rhizobiaceae	g__[Rhizobium]_sphaerophysae_group	s__unclassified_[Rhizobium]_sphaerophysae_group	SAF15 vs. SA and SAF25 vs. SA	RS	5.61363	0.910684	NA	NA
ASV_13507	d__Bacteria	p__Proteobacteria	c__Alphaproteobacteria	o__Rhizobiales	f__Rhizobiaceae	g__[Rhizobium]_sphaerophysae_group	s__unclassified_[Rhizobium]_sphaerophysae_group	SAF15 vs. SA and SAF25 vs. SA	RT	4.36313	0.746061	NA	NA
ASV_13507	d__Bacteria	p__Proteobacteria	c__Alphaproteobacteria	o__Rhizobiales	f__Rhizobiaceae	g__[Rhizobium]_sphaerophysae_group	s__unclassified_[Rhizobium]_sphaerophysae_group	SAF15 vs. SA and SAF25 vs. SA	AP	5.94295	0.949213	NA	NA
ASV_13507	d__Bacteria	p__Proteobacteria	c__Alphaproteobacteria	o__Rhizobiales	f__Rhizobiaceae	g__[Rhizobium]_sphaerophysae_group	s__unclassified_[Rhizobium]_sphaerophysae_group	SAF15 vs. SA and SAF25 vs. SA	AN	6.73642	0.788092	NA	NA
ASV_13507	d__Bacteria	p__Proteobacteria	c__Alphaproteobacteria	o__Rhizobiales	f__Rhizobiaceae	g__[Rhizobium]_sphaerophysae_group	s__unclassified_[Rhizobium]_sphaerophysae_group	SAF15 vs. SA and SAF25 vs. SA	TN	6.09285	0.928198	NA	NA
ASV_13507	d__Bacteria	p__Proteobacteria	c__Alphaproteobacteria	o__Rhizobiales	f__Rhizobiaceae	g__[Rhizobium]_sphaerophysae_group	s__unclassified_[Rhizobium]_sphaerophysae_group	SAF15 vs. SA and SAF25 vs. SA	SDW	5.24136	0.755713	NA	NA
ASV_13507	d__Bacteria	p__Proteobacteria	c__Alphaproteobacteria	o__Rhizobiales	f__Rhizobiaceae	g__[Rhizobium]_sphaerophysae_group	s__unclassified_[Rhizobium]_sphaerophysae_group	SAF15 vs. SA and SAF25 vs. SA	RL	5.99606	0.893171	NA	NA
ASV_13507	d__Bacteria	p__Proteobacteria	c__Alphaproteobacteria	o__Rhizobiales	f__Rhizobiaceae	g__[Rhizobium]_sphaerophysae_group	s__unclassified_[Rhizobium]_sphaerophysae_group	SAF15 vs. SA and SAF25 vs. SA	SOC	5.41515	0.921192	NA	NA
ASV_13507	d__Bacteria	p__Proteobacteria	c__Alphaproteobacteria	o__Rhizobiales	f__Rhizobiaceae	g__[Rhizobium]_sphaerophysae_group	s__unclassified_[Rhizobium]_sphaerophysae_group	SAF15 vs. SA and SAF25 vs. SA	TP	6.99258	0.956219	NA	NA
ASV_1434	d__Bacteria	p__Proteobacteria	c__Gammaproteobacteria	o__Xanthomonadales	f__Xanthomonadaceae	g__Lysobacter	s__Lysobacter_brunescens	SAF15 vs. SA and SAF5 vs. SA	TK	NA	0.0490369	Anaerobic_chemoheterotrophy; chitinolysis	Energy source;C-cycle
ASV_1434	d__Bacteria	p__Proteobacteria	c__Gammaproteobacteria	o__Xanthomonadales	f__Xanthomonadaceae	g__Lysobacter	s__Lysobacter_brunescens	SAF15 vs. SA and SAF5 vs. SA	RL	NA	-0.0805605	Anaerobic_chemoheterotrophy; chitinolysis	Energy source;C-cycle
ASV_1434	d__Bacteria	p__Proteobacteria	c__Gammaproteobacteria	o__Xanthomonadales	f__Xanthomonadaceae	g__Lysobacter	s__Lysobacter_brunescens	SAF15 vs. SA and SAF5 vs. SA	RS	NA	-0.0210158	Anaerobic_chemoheterotrophy; chitinolysis	Energy source;C-cycle
ASV_1434	d__Bacteria	p__Proteobacteria	c__Gammaproteobacteria	o__Xanthomonadales	f__Xanthomonadaceae	g__Lysobacter	s__Lysobacter_brunescens	SAF15 vs. SA and SAF5 vs. SA	RDW	NA	-0.0474517	Anaerobic_chemoheterotrophy; chitinolysis	Energy source;C-cycle
ASV_1434	d__Bacteria	p__Proteobacteria	c__Gammaproteobacteria	o__Xanthomonadales	f__Xanthomonadaceae	g__Lysobacter	s__Lysobacter_brunescens	SAF15 vs. SA and SAF5 vs. SA	RV	NA	-0.0735553	Anaerobic_chemoheterotrophy; chitinolysis	Energy source;C-cycle
ASV_1434	d__Bacteria	p__Proteobacteria	c__Gammaproteobacteria	o__Xanthomonadales	f__Xanthomonadaceae	g__Lysobacter	s__Lysobacter_brunescens	SAF15 vs. SA and SAF5 vs. SA	SDW	NA	0.151143	Anaerobic_chemoheterotrophy; chitinolysis	Energy source;C-cycle
ASV_1434	d__Bacteria	p__Proteobacteria	c__Gammaproteobacteria	o__Xanthomonadales	f__Xanthomonadaceae	g__Lysobacter	s__Lysobacter_brunescens	SAF15 vs. SA and SAF5 vs. SA	AP	NA	-0.101576	Anaerobic_chemoheterotrophy; chitinolysis	Energy source;C-cycle
ASV_1434	d__Bacteria	p__Proteobacteria	c__Gammaproteobacteria	o__Xanthomonadales	f__Xanthomonadaceae	g__Lysobacter	s__Lysobacter_brunescens	SAF15 vs. SA and SAF5 vs. SA	TP	NA	-0.108582	Anaerobic_chemoheterotrophy; chitinolysis	Energy source;C-cycle
ASV_1434	d__Bacteria	p__Proteobacteria	c__Gammaproteobacteria	o__Xanthomonadales	f__Xanthomonadaceae	g__Lysobacter	s__Lysobacter_brunescens	SAF15 vs. SA and SAF5 vs. SA	AN	NA	0.0210158	Anaerobic_chemoheterotrophy; chitinolysis	Energy source;C-cycle
ASV_1434	d__Bacteria	p__Proteobacteria	c__Gammaproteobacteria	o__Xanthomonadales	f__Xanthomonadaceae	g__Lysobacter	s__Lysobacter_brunescens	SAF15 vs. SA and SAF5 vs. SA	RT	NA	0.122592	Anaerobic_chemoheterotrophy; chitinolysis	Energy source;C-cycle
ASV_1434	d__Bacteria	p__Proteobacteria	c__Gammaproteobacteria	o__Xanthomonadales	f__Xanthomonadaceae	g__Lysobacter	s__Lysobacter_brunescens	SAF15 vs. SA and SAF5 vs. SA	TN	NA	-0.154116	Anaerobic_chemoheterotrophy; chitinolysis	Energy source;C-cycle
ASV_1434	d__Bacteria	p__Proteobacteria	c__Gammaproteobacteria	o__Xanthomonadales	f__Xanthomonadaceae	g__Lysobacter	s__Lysobacter_brunescens	SAF15 vs. SA and SAF5 vs. SA	SOC	NA	-0.143608	Anaerobic_chemoheterotrophy; chitinolysis	Energy source;C-cycle
ASV_1434	d__Bacteria	p__Proteobacteria	c__Gammaproteobacteria	o__Xanthomonadales	f__Xanthomonadaceae	g__Lysobacter	s__Lysobacter_brunescens	SAF15 vs. SA and SAF5 vs. SA	AK	NA	-0.122592	Anaerobic_chemoheterotrophy; chitinolysis	Energy source;C-cycle
ASV_1434	d__Bacteria	p__Proteobacteria	c__Gammaproteobacteria	o__Xanthomonadales	f__Xanthomonadaceae	g__Lysobacter	s__Lysobacter_brunescens	SAF15 vs. SA and SAF5 vs. SA	pH	NA	0.143608	Anaerobic_chemoheterotrophy; chitinolysis	Energy source;C-cycle
ASV_14685	d__Bacteria	p__Verrucomicrobia	c__Verrucomicrobiae	o__Verrucomicrobiales	f__Rubritaleaceae	g__Luteolibacter	s__unclassified_Luteolibacter	SAF15 vs. SA and SAF25 vs. SA	TN	4.46825	0.944056	NA	NA
ASV_14685	d__Bacteria	p__Verrucomicrobia	c__Verrucomicrobiae	o__Verrucomicrobiales	f__Rubritaleaceae	g__Luteolibacter	s__unclassified_Luteolibacter	SAF15 vs. SA and SAF25 vs. SA	RL	NA	0.727273	NA	NA
ASV_14685	d__Bacteria	p__Verrucomicrobia	c__Verrucomicrobiae	o__Verrucomicrobiales	f__Rubritaleaceae	g__Luteolibacter	s__unclassified_Luteolibacter	SAF15 vs. SA and SAF25 vs. SA	TK	3.23606	-0.839161	NA	NA
ASV_14685	d__Bacteria	p__Verrucomicrobia	c__Verrucomicrobiae	o__Verrucomicrobiales	f__Rubritaleaceae	g__Luteolibacter	s__unclassified_Luteolibacter	SAF15 vs. SA and SAF25 vs. SA	SDW	NA	0.687724	NA	NA
ASV_14685	d__Bacteria	p__Verrucomicrobia	c__Verrucomicrobiae	o__Verrucomicrobiales	f__Rubritaleaceae	g__Luteolibacter	s__unclassified_Luteolibacter	SAF15 vs. SA and SAF25 vs. SA	SOC	4.13334	0.895105	NA	NA
ASV_14685	d__Bacteria	p__Verrucomicrobia	c__Verrucomicrobiae	o__Verrucomicrobiales	f__Rubritaleaceae	g__Luteolibacter	s__unclassified_Luteolibacter	SAF15 vs. SA and SAF25 vs. SA	pH	NA	-0.916084	NA	NA
ASV_14685	d__Bacteria	p__Verrucomicrobia	c__Verrucomicrobiae	o__Verrucomicrobiales	f__Rubritaleaceae	g__Luteolibacter	s__unclassified_Luteolibacter	SAF15 vs. SA and SAF25 vs. SA	RS	NA	0.755245	NA	NA
ASV_14685	d__Bacteria	p__Verrucomicrobia	c__Verrucomicrobiae	o__Verrucomicrobiales	f__Rubritaleaceae	g__Luteolibacter	s__unclassified_Luteolibacter	SAF15 vs. SA and SAF25 vs. SA	RDW	2.70513	0.680706	NA	NA
ASV_14685	d__Bacteria	p__Verrucomicrobia	c__Verrucomicrobiae	o__Verrucomicrobiales	f__Rubritaleaceae	g__Luteolibacter	s__unclassified_Luteolibacter	SAF15 vs. SA and SAF25 vs. SA	TP	4.27905	0.93007	NA	NA
ASV_14685	d__Bacteria	p__Verrucomicrobia	c__Verrucomicrobiae	o__Verrucomicrobiales	f__Rubritaleaceae	g__Luteolibacter	s__unclassified_Luteolibacter	SAF15 vs. SA and SAF25 vs. SA	AN	2.95595	0.755245	NA	NA
ASV_14685	d__Bacteria	p__Verrucomicrobia	c__Verrucomicrobiae	o__Verrucomicrobiales	f__Rubritaleaceae	g__Luteolibacter	s__unclassified_Luteolibacter	SAF15 vs. SA and SAF25 vs. SA	RT	4.83259	0.713287	NA	NA
ASV_14685	d__Bacteria	p__Verrucomicrobia	c__Verrucomicrobiae	o__Verrucomicrobiales	f__Rubritaleaceae	g__Luteolibacter	s__unclassified_Luteolibacter	SAF15 vs. SA and SAF25 vs. SA	AK	4.59792	0.916084	NA	NA
ASV_14685	d__Bacteria	p__Verrucomicrobia	c__Verrucomicrobiae	o__Verrucomicrobiales	f__Rubritaleaceae	g__Luteolibacter	s__unclassified_Luteolibacter	SAF15 vs. SA and SAF25 vs. SA	AP	3.47832	0.923077	NA	NA
ASV_14685	d__Bacteria	p__Verrucomicrobia	c__Verrucomicrobiae	o__Verrucomicrobiales	f__Rubritaleaceae	g__Luteolibacter	s__unclassified_Luteolibacter	SAF15 vs. SA and SAF25 vs. SA	RV	3.11278	0.776224	NA	NA
ASV_15189	d__Bacteria	p__Proteobacteria	c__Gammaproteobacteria	o__Pseudomonadales	f__Pseudomonadaceae	g__Pseudomonas	s__unclassified_Pseudomonas	SAF15 vs. SA and SAF25 vs. SA	TP	5.33362	0.812611	Aerobic_chemoheterotrophy	Energy source
ASV_15189	d__Bacteria	p__Proteobacteria	c__Gammaproteobacteria	o__Pseudomonadales	f__Pseudomonadaceae	g__Pseudomonas	s__unclassified_Pseudomonas	SAF15 vs. SA and SAF25 vs. SA	SDW	NA	0.579966	Aerobic_chemoheterotrophy	Energy source
ASV_15189	d__Bacteria	p__Proteobacteria	c__Gammaproteobacteria	o__Pseudomonadales	f__Pseudomonadaceae	g__Pseudomonas	s__unclassified_Pseudomonas	SAF15 vs. SA and SAF25 vs. SA	TK	4.14571	-0.647987	Aerobic_chemoheterotrophy	Energy source
ASV_15189	d__Bacteria	p__Proteobacteria	c__Gammaproteobacteria	o__Pseudomonadales	f__Pseudomonadaceae	g__Pseudomonas	s__unclassified_Pseudomonas	SAF15 vs. SA and SAF25 vs. SA	RDW	NA	0.594026	Aerobic_chemoheterotrophy	Energy source
ASV_15189	d__Bacteria	p__Proteobacteria	c__Gammaproteobacteria	o__Pseudomonadales	f__Pseudomonadaceae	g__Pseudomonas	s__unclassified_Pseudomonas	SAF15 vs. SA and SAF25 vs. SA	AN	6.2136	0.633976	Aerobic_chemoheterotrophy	Energy source
ASV_15189	d__Bacteria	p__Proteobacteria	c__Gammaproteobacteria	o__Pseudomonadales	f__Pseudomonadaceae	g__Pseudomonas	s__unclassified_Pseudomonas	SAF15 vs. SA and SAF25 vs. SA	AK	5.21246	0.7986	Aerobic_chemoheterotrophy	Energy source
ASV_15189	d__Bacteria	p__Proteobacteria	c__Gammaproteobacteria	o__Pseudomonadales	f__Pseudomonadaceae	g__Pseudomonas	s__unclassified_Pseudomonas	SAF15 vs. SA and SAF25 vs. SA	RV	NA	0.71804	Aerobic_chemoheterotrophy	Energy source
ASV_15189	d__Bacteria	p__Proteobacteria	c__Gammaproteobacteria	o__Pseudomonadales	f__Pseudomonadaceae	g__Pseudomonas	s__unclassified_Pseudomonas	SAF15 vs. SA and SAF25 vs. SA	AP	5.25024	0.819616	Aerobic_chemoheterotrophy	Energy source
ASV_15189	d__Bacteria	p__Proteobacteria	c__Gammaproteobacteria	o__Pseudomonadales	f__Pseudomonadaceae	g__Pseudomonas	s__unclassified_Pseudomonas	SAF15 vs. SA and SAF25 vs. SA	RL	5.16084	0.721542	Aerobic_chemoheterotrophy	Energy source
ASV_15189	d__Bacteria	p__Proteobacteria	c__Gammaproteobacteria	o__Pseudomonadales	f__Pseudomonadaceae	g__Pseudomonas	s__unclassified_Pseudomonas	SAF15 vs. SA and SAF25 vs. SA	RS	NA	0.704029	Aerobic_chemoheterotrophy	Energy source
ASV_15189	d__Bacteria	p__Proteobacteria	c__Gammaproteobacteria	o__Pseudomonadales	f__Pseudomonadaceae	g__Pseudomonas	s__unclassified_Pseudomonas	SAF15 vs. SA and SAF25 vs. SA	RT	NA	0.588442	Aerobic_chemoheterotrophy	Energy source
ASV_15189	d__Bacteria	p__Proteobacteria	c__Gammaproteobacteria	o__Pseudomonadales	f__Pseudomonadaceae	g__Pseudomonas	s__unclassified_Pseudomonas	SAF15 vs. SA and SAF25 vs. SA	pH	6.21857	-0.774082	Aerobic_chemoheterotrophy	Energy source
ASV_15189	d__Bacteria	p__Proteobacteria	c__Gammaproteobacteria	o__Pseudomonadales	f__Pseudomonadaceae	g__Pseudomonas	s__unclassified_Pseudomonas	SAF15 vs. SA and SAF25 vs. SA	TN	6.62668	0.777584	Aerobic_chemoheterotrophy	Energy source
ASV_15189	d__Bacteria	p__Proteobacteria	c__Gammaproteobacteria	o__Pseudomonadales	f__Pseudomonadaceae	g__Pseudomonas	s__unclassified_Pseudomonas	SAF15 vs. SA and SAF25 vs. SA	SOC	6.88299	0.777584	Aerobic_chemoheterotrophy	Energy source
ASV_25458	d__Bacteria	p__Proteobacteria	c__Gammaproteobacteria	o__Betaproteobacteriales	f__Methylophilaceae	g__MM2	s__uncultured_bacterium	SAF15 vs. SA	SDW	NA	0.645504	Aerobic_chemoheterotrophy; methanol_oxidation; methylotrophy]	Energy source;Other;C-cycle
ASV_17731	d__Bacteria	p__Actinobacteria	c__Actinobacteria	o__Streptomycetales	f__Streptomycetaceae	g__Streptomyces	s__unclassified_Streptomyces	SAF15 vs. SA	RS	NA	-0.447552	Aerobic_chemoheterotrophy	Energy source
ASV_17731	d__Bacteria	p__Actinobacteria	c__Actinobacteria	o__Streptomycetales	f__Streptomycetaceae	g__Streptomyces	s__unclassified_Streptomyces	SAF15 vs. SA	TP	NA	-0.587413	Aerobic_chemoheterotrophy	Energy source
ASV_17731	d__Bacteria	p__Actinobacteria	c__Actinobacteria	o__Streptomycetales	f__Streptomycetaceae	g__Streptomyces	s__unclassified_Streptomyces	SAF15 vs. SA	SOC	NA	-0.531469	Aerobic_chemoheterotrophy	Energy source
ASV_17731	d__Bacteria	p__Actinobacteria	c__Actinobacteria	o__Streptomycetales	f__Streptomycetaceae	g__Streptomyces	s__unclassified_Streptomyces	SAF15 vs. SA	AN	NA	-0.405594	Aerobic_chemoheterotrophy	Energy source
ASV_17731	d__Bacteria	p__Actinobacteria	c__Actinobacteria	o__Streptomycetales	f__Streptomycetaceae	g__Streptomyces	s__unclassified_Streptomyces	SAF15 vs. SA	RL	NA	-0.433566	Aerobic_chemoheterotrophy	Energy source
ASV_17731	d__Bacteria	p__Actinobacteria	c__Actinobacteria	o__Streptomycetales	f__Streptomycetaceae	g__Streptomyces	s__unclassified_Streptomyces	SAF15 vs. SA	TK	NA	0.636364	Aerobic_chemoheterotrophy	Energy source
ASV_17731	d__Bacteria	p__Actinobacteria	c__Actinobacteria	o__Streptomycetales	f__Streptomycetaceae	g__Streptomyces	s__unclassified_Streptomyces	SAF15 vs. SA	AK	5.43125	-0.594406	Aerobic_chemoheterotrophy	Energy source
ASV_17731	d__Bacteria	p__Actinobacteria	c__Actinobacteria	o__Streptomycetales	f__Streptomycetaceae	g__Streptomyces	s__unclassified_Streptomyces	SAF15 vs. SA	RT	NA	-0.286713	Aerobic_chemoheterotrophy	Energy source
ASV_17731	d__Bacteria	p__Actinobacteria	c__Actinobacteria	o__Streptomycetales	f__Streptomycetaceae	g__Streptomyces	s__unclassified_Streptomyces	SAF15 vs. SA	TN	4.1344	-0.671329	Aerobic_chemoheterotrophy	Energy source
ASV_17731	d__Bacteria	p__Actinobacteria	c__Actinobacteria	o__Streptomycetales	f__Streptomycetaceae	g__Streptomyces	s__unclassified_Streptomyces	SAF15 vs. SA	AP	NA	-0.608392	Aerobic_chemoheterotrophy	Energy source
ASV_17731	d__Bacteria	p__Actinobacteria	c__Actinobacteria	o__Streptomycetales	f__Streptomycetaceae	g__Streptomyces	s__unclassified_Streptomyces	SAF15 vs. SA	RV	NA	-0.496503	Aerobic_chemoheterotrophy	Energy source
ASV_25458	d__Bacteria	p__Proteobacteria	c__Gammaproteobacteria	o__Betaproteobacteriales	f__Methylophilaceae	g__MM2	s__uncultured_bacterium	SAF15 vs. SA	RDW	NA	0.36508	Aerobic_chemoheterotrophy; methanol_oxidation; methylotrophy]	Energy source;Other;C-cycle
ASV_17731	d__Bacteria	p__Actinobacteria	c__Actinobacteria	o__Streptomycetales	f__Streptomycetaceae	g__Streptomyces	s__unclassified_Streptomyces	SAF15 vs. SA	pH	NA	0.643357	aerobic_chemoheterotrophy	Energy source
ASV_18260	d__Bacteria	p__Chloroflexi	c__Gitt-GS-136	o__Gitt-GS-136	f__Gitt-GS-136	g__Gitt-GS-136	s__unclassified_Gitt-GS-136	SAF25 vs. SA	AK	NA	-0.283713	NA	NA
ASV_18260	d__Bacteria	p__Chloroflexi	c__Gitt-GS-136	o__Gitt-GS-136	f__Gitt-GS-136	g__Gitt-GS-136	s__unclassified_Gitt-GS-136	SAF25 vs. SA	RS	NA	-0.143608	NA	NA
ASV_18260	d__Bacteria	p__Chloroflexi	c__Gitt-GS-136	o__Gitt-GS-136	f__Gitt-GS-136	g__Gitt-GS-136	s__unclassified_Gitt-GS-136	SAF25 vs. SA	AN	NA	-0.0945711	NA	NA
ASV_18260	d__Bacteria	p__Chloroflexi	c__Gitt-GS-136	o__Gitt-GS-136	f__Gitt-GS-136	g__Gitt-GS-136	s__unclassified_Gitt-GS-136	SAF25 vs. SA	AP	NA	-0.241682	NA	NA
ASV_18260	d__Bacteria	p__Chloroflexi	c__Gitt-GS-136	o__Gitt-GS-136	f__Gitt-GS-136	g__Gitt-GS-136	s__unclassified_Gitt-GS-136	SAF25 vs. SA	RL	NA	-0.178634	NA	NA
ASV_18260	d__Bacteria	p__Chloroflexi	c__Gitt-GS-136	o__Gitt-GS-136	f__Gitt-GS-136	g__Gitt-GS-136	s__unclassified_Gitt-GS-136	SAF25 vs. SA	pH	NA	0.06655	NA	NA
ASV_18260	d__Bacteria	p__Chloroflexi	c__Gitt-GS-136	o__Gitt-GS-136	f__Gitt-GS-136	g__Gitt-GS-136	s__unclassified_Gitt-GS-136	SAF25 vs. SA	TN	NA	-0.11909	NA	NA
ASV_18260	d__Bacteria	p__Chloroflexi	c__Gitt-GS-136	o__Gitt-GS-136	f__Gitt-GS-136	g__Gitt-GS-136	s__unclassified_Gitt-GS-136	SAF25 vs. SA	TP	NA	-0.290718	NA	NA
ASV_3544	d__Bacteria	p__Proteobacteria	c__Alphaproteobacteria	o__Rhizobiales	f__Devosiaceae	g__Devosia	s__unclassified_Devosia	SAF15 vs. SA	SDW	NA	0.503521	aerobic_chemoheterotrophy	Energy source
ASV_18260	d__Bacteria	p__Chloroflexi	c__Gitt-GS-136	o__Gitt-GS-136	f__Gitt-GS-136	g__Gitt-GS-136	s__unclassified_Gitt-GS-136	SAF25 vs. SA	SOC	NA	-0.171629	NA	NA
ASV_3544	d__Bacteria	p__Proteobacteria	c__Alphaproteobacteria	o__Rhizobiales	f__Devosiaceae	g__Devosia	s__unclassified_Devosia	SAF15 vs. SA	RDW	NA	0.380282	aerobic_chemoheterotrophy	Energy source
ASV_18260	d__Bacteria	p__Chloroflexi	c__Gitt-GS-136	o__Gitt-GS-136	f__Gitt-GS-136	g__Gitt-GS-136	s__unclassified_Gitt-GS-136	SAF25 vs. SA	RT	NA	-0.136603	NA	NA
ASV_18260	d__Bacteria	p__Chloroflexi	c__Gitt-GS-136	o__Gitt-GS-136	f__Gitt-GS-136	g__Gitt-GS-136	s__unclassified_Gitt-GS-136	SAF25 vs. SA	TK	NA	-0.0175132	NA	NA
ASV_18260	d__Bacteria	p__Chloroflexi	c__Gitt-GS-136	o__Gitt-GS-136	f__Gitt-GS-136	g__Gitt-GS-136	s__unclassified_Gitt-GS-136	SAF25 vs. SA	RV	NA	-0.101576	NA	NA
ASV_238	d__Bacteria	p__Deinococcus-Thermus	c__Deinococci	o__Deinococcales	f__Trueperaceae	g__Truepera	s__uncultured_bacterium	SAF15 vs. SA and SAF25 vs. SA and SAF5 vs. SA	AK	4.25123	0.85114	NA	NA
ASV_238	d__Bacteria	p__Deinococcus-Thermus	c__Deinococci	o__Deinococcales	f__Trueperaceae	g__Truepera	s__uncultured_bacterium	SAF15 vs. SA and SAF25 vs. SA and SAF5 vs. SA	RS	5.84772	0.826621	NA	NA
ASV_238	d__Bacteria	p__Deinococcus-Thermus	c__Deinococci	o__Deinococcales	f__Trueperaceae	g__Truepera	s__uncultured_bacterium	SAF15 vs. SA and SAF25 vs. SA and SAF5 vs. SA	AN	4.50866	0.767076	NA	NA
ASV_238	d__Bacteria	p__Deinococcus-Thermus	c__Deinococci	o__Deinococcales	f__Trueperaceae	g__Truepera	s__uncultured_bacterium	SAF15 vs. SA and SAF25 vs. SA and SAF5 vs. SA	AP	5.54046	0.809108	NA	NA
ASV_238	d__Bacteria	p__Deinococcus-Thermus	c__Deinococci	o__Deinococcales	f__Trueperaceae	g__Truepera	s__uncultured_bacterium	SAF15 vs. SA and SAF25 vs. SA and SAF5 vs. SA	RL	5.13428	0.795098	NA	NA
ASV_238	d__Bacteria	p__Deinococcus-Thermus	c__Deinococci	o__Deinococcales	f__Trueperaceae	g__Truepera	s__uncultured_bacterium	SAF15 vs. SA and SAF25 vs. SA and SAF5 vs. SA	pH	5.26387	-0.746061	NA	NA
ASV_238	d__Bacteria	p__Deinococcus-Thermus	c__Deinococci	o__Deinococcales	f__Trueperaceae	g__Truepera	s__uncultured_bacterium	SAF15 vs. SA and SAF25 vs. SA and SAF5 vs. SA	TN	4.39439	0.802103	NA	NA
ASV_238	d__Bacteria	p__Deinococcus-Thermus	c__Deinococci	o__Deinococcales	f__Trueperaceae	g__Truepera	s__uncultured_bacterium	SAF15 vs. SA and SAF25 vs. SA and SAF5 vs. SA	TP	4.43176	0.837129	NA	NA
ASV_238	d__Bacteria	p__Deinococcus-Thermus	c__Deinococci	o__Deinococcales	f__Trueperaceae	g__Truepera	s__uncultured_bacterium	SAF15 vs. SA and SAF25 vs. SA and SAF5 vs. SA	SOC	4.10319	0.788092	NA	NA
ASV_238	d__Bacteria	p__Deinococcus-Thermus	c__Deinococci	o__Deinococcales	f__Trueperaceae	g__Truepera	s__uncultured_bacterium	SAF15 vs. SA and SAF25 vs. SA and SAF5 vs. SA	SDW	4.85211	0.878736	NA	NA
ASV_238	d__Bacteria	p__Deinococcus-Thermus	c__Deinococci	o__Deinococcales	f__Trueperaceae	g__Truepera	s__uncultured_bacterium	SAF15 vs. SA and SAF25 vs. SA and SAF5 vs. SA	RV	3.83316	0.819616	NA	NA
ASV_238	d__Bacteria	p__Deinococcus-Thermus	c__Deinococci	o__Deinococcales	f__Trueperaceae	g__Truepera	s__uncultured_bacterium	SAF15 vs. SA and SAF25 vs. SA and SAF5 vs. SA	RT	NA	0.837129	NA	NA
ASV_238	d__Bacteria	p__Deinococcus-Thermus	c__Deinococci	o__Deinococcales	f__Trueperaceae	g__Truepera	s__uncultured_bacterium	SAF15 vs. SA and SAF25 vs. SA and SAF5 vs. SA	TK	NA	-0.595447	NA	NA
ASV_238	d__Bacteria	p__Deinococcus-Thermus	c__Deinococci	o__Deinococcales	f__Trueperaceae	g__Truepera	s__uncultured_bacterium	SAF15 vs. SA and SAF25 vs. SA and SAF5 vs. SA	RDW	4.66334	0.857646	NA	NA
ASV_25458	d__Bacteria	p__Proteobacteria	c__Gammaproteobacteria	o__Betaproteobacteriales	f__Methylophilaceae	g__MM2	s__uncultured_bacterium	SAF15 vs. SA	TN	NA	0.256594	[anaerobic_chemoheterotrophy, methanol_oxidation, methylotrophy]	Energy source;Other;C-cycle
ASV_25458	d__Bacteria	p__Proteobacteria	c__Gammaproteobacteria	o__Betaproteobacteriales	f__Methylophilaceae	g__MM2	s__uncultured_bacterium	SAF15 vs. SA	RL	NA	0.446403	[anaerobic_chemoheterotrophy, methanol_oxidation, methylotrophy]	Energy source;Other;C-cycle
ASV_25458	d__Bacteria	p__Proteobacteria	c__Gammaproteobacteria	o__Betaproteobacteriales	f__Methylophilaceae	g__MM2	s__uncultured_bacterium	SAF15 vs. SA	RT	NA	0.583488	[anaerobic_chemoheterotrophy, methanol_oxidation, methylotrophy]	Energy source;Other;C-cycle
ASV_25458	d__Bacteria	p__Proteobacteria	c__Gammaproteobacteria	o__Betaproteobacteriales	f__Methylophilaceae	g__MM2	s__uncultured_bacterium	SAF15 vs. SA	AP	NA	0.305804	[anaerobic_chemoheterotrophy, methanol_oxidation, methylotrophy]	Energy source;Other;C-cycle
ASV_25458	d__Bacteria	p__Proteobacteria	c__Gammaproteobacteria	o__Betaproteobacteriales	f__Methylophilaceae	g__MM2	s__uncultured_bacterium	SAF15 vs. SA	AK	NA	0.277684	[anaerobic_chemoheterotrophy, methanol_oxidation, methylotrophy]	Energy source;Other;C-cycle
ASV_25458	d__Bacteria	p__Proteobacteria	c__Gammaproteobacteria	o__Betaproteobacteriales	f__Methylophilaceae	g__MM2	s__uncultured_bacterium	SAF15 vs. SA	TK	NA	-0.147629	[anaerobic_chemoheterotrophy, methanol_oxidation, methylotrophy]	Energy source;Other;C-cycle
ASV_25458	d__Bacteria	p__Proteobacteria	c__Gammaproteobacteria	o__Betaproteobacteriales	f__Methylophilaceae	g__MM2	s__uncultured_bacterium	SAF15 vs. SA	TP	2.11475	0.295259	[anaerobic_chemoheterotrophy, methanol_oxidation, methylotrophy]	Energy source;Other;C-cycle
ASV_25458	d__Bacteria	p__Proteobacteria	c__Gammaproteobacteria	o__Betaproteobacteriales	f__Methylophilaceae	g__MM2	s__uncultured_bacterium	SAF15 vs. SA	RV	NA	0.390164	[anaerobic_chemoheterotrophy, methanol_oxidation, methylotrophy]	Energy source;Other;C-cycle
ASV_25458	d__Bacteria	p__Proteobacteria	c__Gammaproteobacteria	o__Betaproteobacteriales	f__Methylophilaceae	g__MM2	s__uncultured_bacterium	SAF15 vs. SA	RS	NA	0.435858	[anaerobic_chemoheterotrophy, methanol_oxidation, methylotrophy]	Energy source;Other;C-cycle
ASV_10765	d__Bacteria	p__Proteobacteria	c__Gammaproteobacteria	o__Betaproteobacteriales	f__Burkholderiaceae	g__Acidovorax	s__unclassified_Acidovorax	SAF15 vs. SA	SDW	NA	-0.143861	aerobic_chemoheterotrophy	Energy source
ASV_10765	d__Bacteria	p__Proteobacteria	c__Gammaproteobacteria	o__Betaproteobacteriales	f__Burkholderiaceae	g__Acidovorax	s__unclassified_Acidovorax	SAF15 vs. SA	RDW	NA	-0.0245616	aerobic_chemoheterotrophy	Energy source
ASV_25458	d__Bacteria	p__Proteobacteria	c__Gammaproteobacteria	o__Betaproteobacteriales	f__Methylophilaceae	g__MM2	s__uncultured_bacterium	SAF15 vs. SA	SOC	NA	0.186294	[anaerobic_chemoheterotrophy, methanol_oxidation, methylotrophy]	Energy source;Other;C-cycle
ASV_25458	d__Bacteria	p__Proteobacteria	c__Gammaproteobacteria	o__Betaproteobacteriales	f__Methylophilaceae	g__MM2	s__uncultured_bacterium	SAF15 vs. SA	AN	NA	0.428828	[anaerobic_chemoheterotrophy, methanol_oxidation, methylotrophy]	Energy source;Other;C-cycle
ASV_25458	d__Bacteria	p__Proteobacteria	c__Gammaproteobacteria	o__Betaproteobacteriales	f__Methylophilaceae	g__MM2	s__uncultured_bacterium	SAF15 vs. SA	pH	NA	-0.288229	[anaerobic_chemoheterotrophy, methanol_oxidation, methylotrophy]	Energy source;Other;C-cycle
ASV_25573	d__Bacteria	p__Proteobacteria	c__Alphaproteobacteria	o__Rhizobiales	f__Rhizobiaceae	g__Shinella	s__unclassified_Shinella	SAF15 vs. SA and SAF5 vs. SA	RL	NA	-0.388792	NA	NA
ASV_25573	d__Bacteria	p__Proteobacteria	c__Alphaproteobacteria	o__Rhizobiales	f__Rhizobiaceae	g__Shinella	s__unclassified_Shinella	SAF15 vs. SA and SAF5 vs. SA	AP	NA	-0.490369	NA	NA
ASV_25573	d__Bacteria	p__Proteobacteria	c__Alphaproteobacteria	o__Rhizobiales	f__Rhizobiaceae	g__Shinella	s__unclassified_Shinella	SAF15 vs. SA and SAF5 vs. SA	RS	NA	-0.371279	NA	NA
ASV_25573	d__Bacteria	p__Proteobacteria	c__Alphaproteobacteria	o__Rhizobiales	f__Rhizobiaceae	g__Shinella	s__unclassified_Shinella	SAF15 vs. SA and SAF5 vs. SA	pH	NA	0.542908	NA	NA
ASV_25573	d__Bacteria	p__Proteobacteria	c__Alphaproteobacteria	o__Rhizobiales	f__Rhizobiaceae	g__Shinella	s__unclassified_Shinella	SAF15 vs. SA and SAF5 vs. SA	AN	NA	-0.339755	NA	NA
ASV_25573	d__Bacteria	p__Proteobacteria	c__Alphaproteobacteria	o__Rhizobiales	f__Rhizobiaceae	g__Shinella	s__unclassified_Shinella	SAF15 vs. SA and SAF5 vs. SA	SOC	NA	-0.500876	NA	NA
ASV_25573	d__Bacteria	p__Proteobacteria	c__Alphaproteobacteria	o__Rhizobiales	f__Rhizobiaceae	g__Shinella	s__unclassified_Shinella	SAF15 vs. SA and SAF5 vs. SA	TN	3.09398	-0.521892	NA	NA
ASV_25573	d__Bacteria	p__Proteobacteria	c__Alphaproteobacteria	o__Rhizobiales	f__Rhizobiaceae	g__Shinella	s__unclassified_Shinella	SAF15 vs. SA and SAF5 vs. SA	RDW	NA	-0.281196	NA	NA
ASV_25573	d__Bacteria	p__Proteobacteria	c__Alphaproteobacteria	o__Rhizobiales	f__Rhizobiaceae	g__Shinella	s__unclassified_Shinella	SAF15 vs. SA and SAF5 vs. SA	RV	NA	-0.413311	NA	NA
ASV_25573	d__Bacteria	p__Proteobacteria	c__Alphaproteobacteria	o__Rhizobiales	f__Rhizobiaceae	g__Shinella	s__unclassified_Shinella	SAF15 vs. SA and SAF5 vs. SA	RT	NA	-0.234676	NA	NA
ASV_25573	d__Bacteria	p__Proteobacteria	c__Alphaproteobacteria	o__Rhizobiales	f__Rhizobiaceae	g__Shinella	s__unclassified_Shinella	SAF15 vs. SA and SAF5 vs. SA	AK	4.66129	-0.490369	NA	NA
ASV_25573	d__Bacteria	p__Proteobacteria	c__Alphaproteobacteria	o__Rhizobiales	f__Rhizobiaceae	g__Shinella	s__unclassified_Shinella	SAF15 vs. SA and SAF5 vs. SA	TP	NA	-0.483363	NA	NA
ASV_25573	d__Bacteria	p__Proteobacteria	c__Alphaproteobacteria	o__Rhizobiales	f__Rhizobiaceae	g__Shinella	s__unclassified_Shinella	SAF15 vs. SA and SAF5 vs. SA	SDW	NA	-0.154658	NA	NA
ASV_25573	d__Bacteria	p__Proteobacteria	c__Alphaproteobacteria	o__Rhizobiales	f__Rhizobiaceae	g__Shinella	s__unclassified_Shinella	SAF15 vs. SA and SAF5 vs. SA	TK	NA	0.413311	NA	NA
ASV_25580	d__Bacteria	p__Proteobacteria	c__Alphaproteobacteria	o__Rhizobiales	f__Devosiaceae	g__Devosia	s__unclassified_Devosia	SAF15 vs. SA and SAF25 vs. SA	pH	5.23013	-0.800005	aerobic_chemoheterotrophy	Energy source
ASV_25580	d__Bacteria	p__Proteobacteria	c__Alphaproteobacteria	o__Rhizobiales	f__Devosiaceae	g__Devosia	s__unclassified_Devosia	SAF15 vs. SA and SAF25 vs. SA	TN	6.41589	0.831584	aerobic_chemoheterotrophy	Energy source
ASV_25580	d__Bacteria	p__Proteobacteria	c__Alphaproteobacteria	o__Rhizobiales	f__Devosiaceae	g__Devosia	s__unclassified_Devosia	SAF15 vs. SA and SAF25 vs. SA	AP	5.00662	0.835093	aerobic_chemoheterotrophy	Energy source
ASV_25580	d__Bacteria	p__Proteobacteria	c__Alphaproteobacteria	o__Rhizobiales	f__Devosiaceae	g__Devosia	s__unclassified_Devosia	SAF15 vs. SA and SAF25 vs. SA	AK	4.91859	0.81404	aerobic_chemoheterotrophy	Energy source
ASV_25580	d__Bacteria	p__Proteobacteria	c__Alphaproteobacteria	o__Rhizobiales	f__Devosiaceae	g__Devosia	s__unclassified_Devosia	SAF15 vs. SA and SAF25 vs. SA	RL	6.29723	0.743864	aerobic_chemoheterotrophy	Energy source
ASV_25580	d__Bacteria	p__Proteobacteria	c__Alphaproteobacteria	o__Rhizobiales	f__Devosiaceae	g__Devosia	s__unclassified_Devosia	SAF15 vs. SA and SAF25 vs. SA	SOC	6.88734	0.817549	aerobic_chemoheterotrophy	Energy source
ASV_25580	d__Bacteria	p__Proteobacteria	c__Alphaproteobacteria	o__Rhizobiales	f__Devosiaceae	g__Devosia	s__unclassified_Devosia	SAF15 vs. SA and SAF25 vs. SA	RT	4.05059	0.677197	aerobic_chemoheterotrophy	Energy source
ASV_25580	d__Bacteria	p__Proteobacteria	c__Alphaproteobacteria	o__Rhizobiales	f__Devosiaceae	g__Devosia	s__unclassified_Devosia	SAF15 vs. SA and SAF25 vs. SA	SDW	4.37666	0.616197	aerobic_chemoheterotrophy	Energy source
ASV_25580	d__Bacteria	p__Proteobacteria	c__Alphaproteobacteria	o__Rhizobiales	f__Devosiaceae	g__Devosia	s__unclassified_Devosia	SAF15 vs. SA and SAF25 vs. SA	TK	5.40385	-0.747373	aerobic_chemoheterotrophy	Energy source
ASV_25580	d__Bacteria	p__Proteobacteria	c__Alphaproteobacteria	o__Rhizobiales	f__Devosiaceae	g__Devosia	s__unclassified_Devosia	SAF15 vs. SA and SAF25 vs. SA	RS	5.20834	0.768426	aerobic_chemoheterotrophy	Energy source
ASV_25580	d__Bacteria	p__Proteobacteria	c__Alphaproteobacteria	o__Rhizobiales	f__Devosiaceae	g__Devosia	s__unclassified_Devosia	SAF15 vs. SA and SAF25 vs. SA	RDW	NA	0.697183	aerobic_chemoheterotrophy	Energy source
ASV_25580	d__Bacteria	p__Proteobacteria	c__Alphaproteobacteria	o__Rhizobiales	f__Devosiaceae	g__Devosia	s__unclassified_Devosia	SAF15 vs. SA and SAF25 vs. SA	RV	5.05459	0.789479	aerobic_chemoheterotrophy	Energy source
ASV_25580	d__Bacteria	p__Proteobacteria	c__Alphaproteobacteria	o__Rhizobiales	f__Devosiaceae	g__Devosia	s__unclassified_Devosia	SAF15 vs. SA and SAF25 vs. SA	AN	7.48888	0.691232	aerobic_chemoheterotrophy	Energy source
ASV_25580	d__Bacteria	p__Proteobacteria	c__Alphaproteobacteria	o__Rhizobiales	f__Devosiaceae	g__Devosia	s__unclassified_Devosia	SAF15 vs. SA and SAF25 vs. SA	TP	6.856	0.821058	aerobic_chemoheterotrophy	Energy source
ASV_25802	d__Bacteria	p__Actinobacteria	c__Actinobacteria	o__Streptosporangiales	f__Nocardiopsaceae	g__Nocardiopsis	s__Nocardiopsis_sp.	SAF15 vs. SA and SAF25 vs. SA and SAF5 vs. SA	TP	NA	0.307692	aerobic_chemoheterotrophy	Energy source
ASV_25802	d__Bacteria	p__Actinobacteria	c__Actinobacteria	o__Streptosporangiales	f__Nocardiopsaceae	g__Nocardiopsis	s__Nocardiopsis_sp.	SAF15 vs. SA and SAF25 vs. SA and SAF5 vs. SA	pH	NA	-0.195804	aerobic_chemoheterotrophy	Energy source
ASV_25802	d__Bacteria	p__Actinobacteria	c__Actinobacteria	o__Streptosporangiales	f__Nocardiopsaceae	g__Nocardiopsis	s__Nocardiopsis_sp.	SAF15 vs. SA and SAF25 vs. SA and SAF5 vs. SA	RL	NA	0.195804	aerobic_chemoheterotrophy	Energy source
ASV_25802	d__Bacteria	p__Actinobacteria	c__Actinobacteria	o__Streptosporangiales	f__Nocardiopsaceae	g__Nocardiopsis	s__Nocardiopsis_sp.	SAF15 vs. SA and SAF25 vs. SA and SAF5 vs. SA	RV	2.62275	0.258741	aerobic_chemoheterotrophy	Energy source
ASV_25802	d__Bacteria	p__Actinobacteria	c__Actinobacteria	o__Streptosporangiales	f__Nocardiopsaceae	g__Nocardiopsis	s__Nocardiopsis_sp.	SAF15 vs. SA and SAF25 vs. SA and SAF5 vs. SA	RT	NA	0.230769	aerobic_chemoheterotrophy	Energy source
ASV_25802	d__Bacteria	p__Actinobacteria	c__Actinobacteria	o__Streptosporangiales	f__Nocardiopsaceae	g__Nocardiopsis	s__Nocardiopsis_sp.	SAF15 vs. SA and SAF25 vs. SA and SAF5 vs. SA	SDW	NA	0.294739	aerobic_chemoheterotrophy	Energy source
ASV_25802	d__Bacteria	p__Actinobacteria	c__Actinobacteria	o__Streptosporangiales	f__Nocardiopsaceae	g__Nocardiopsis	s__Nocardiopsis_sp.	SAF15 vs. SA and SAF25 vs. SA and SAF5 vs. SA	TN	NA	0.230769	aerobic_chemoheterotrophy	Energy source
ASV_25802	d__Bacteria	p__Actinobacteria	c__Actinobacteria	o__Streptosporangiales	f__Nocardiopsaceae	g__Nocardiopsis	s__Nocardiopsis_sp.	SAF15 vs. SA and SAF25 vs. SA and SAF5 vs. SA	AN	NA	0.181818	aerobic_chemoheterotrophy	Energy source
ASV_25802	d__Bacteria	p__Actinobacteria	c__Actinobacteria	o__Streptosporangiales	f__Nocardiopsaceae	g__Nocardiopsis	s__Nocardiopsis_sp.	SAF15 vs. SA and SAF25 vs. SA and SAF5 vs. SA	SOC	NA	0.258741	aerobic_chemoheterotrophy	Energy source
ASV_25802	d__Bacteria	p__Actinobacteria	c__Actinobacteria	o__Streptosporangiales	f__Nocardiopsaceae	g__Nocardiopsis	s__Nocardiopsis_sp.	SAF15 vs. SA and SAF25 vs. SA and SAF5 vs. SA	AK	NA	0.321678	aerobic_chemoheterotrophy	Energy source
ASV_25802	d__Bacteria	p__Actinobacteria	c__Actinobacteria	o__Streptosporangiales	f__Nocardiopsaceae	g__Nocardiopsis	s__Nocardiopsis_sp.	SAF15 vs. SA and SAF25 vs. SA and SAF5 vs. SA	AP	NA	0.27972	aerobic_chemoheterotrophy	Energy source
ASV_25802	d__Bacteria	p__Actinobacteria	c__Actinobacteria	o__Streptosporangiales	f__Nocardiopsaceae	g__Nocardiopsis	s__Nocardiopsis_sp.	SAF15 vs. SA and SAF25 vs. SA and SAF5 vs. SA	TK	NA	-0.244755	aerobic_chemoheterotrophy	Energy source
ASV_25802	d__Bacteria	p__Actinobacteria	c__Actinobacteria	o__Streptosporangiales	f__Nocardiopsaceae	g__Nocardiopsis	s__Nocardiopsis_sp.	SAF15 vs. SA and SAF25 vs. SA and SAF5 vs. SA	RDW	NA	0.294739	aerobic_chemoheterotrophy	Energy source
ASV_25802	d__Bacteria	p__Actinobacteria	c__Actinobacteria	o__Streptosporangiales	f__Nocardiopsaceae	g__Nocardiopsis	s__Nocardiopsis_sp.	SAF15 vs. SA and SAF25 vs. SA and SAF5 vs. SA	RS	NA	0.265734	aerobic_chemoheterotrophy	Energy source
ASV_26167	d__Bacteria	p__Proteobacteria	c__Alphaproteobacteria	o__Rhizobiales	f__Rhizobiaceae	g__Allorhizobium-Neorhizobium-Pararhizobium-Rhizobium	s__unclassified_Allorhizobium-Neorhizobium-Pararhizobium-Rhizobium	SAF15 vs. SA and SAF25 vs. SA	pH	5.16332	-0.756569	nitrogen_fixation	N-cycle
ASV_26167	d__Bacteria	p__Proteobacteria	c__Alphaproteobacteria	o__Rhizobiales	f__Rhizobiaceae	g__Allorhizobium-Neorhizobium-Pararhizobium-Rhizobium	s__unclassified_Allorhizobium-Neorhizobium-Pararhizobium-Rhizobium	SAF15 vs. SA and SAF25 vs. SA	AP	6.4925	0.774082	nitrogen_fixation	N-cycle
ASV_26167	d__Bacteria	p__Proteobacteria	c__Alphaproteobacteria	o__Rhizobiales	f__Rhizobiaceae	g__Allorhizobium-Neorhizobium-Pararhizobium-Rhizobium	s__unclassified_Allorhizobium-Neorhizobium-Pararhizobium-Rhizobium	SAF15 vs. SA and SAF25 vs. SA	AN	5.52935	0.823119	nitrogen_fixation	N-cycle
ASV_26167	d__Bacteria	p__Proteobacteria	c__Alphaproteobacteria	o__Rhizobiales	f__Rhizobiaceae	g__Allorhizobium-Neorhizobium-Pararhizobium-Rhizobium	s__unclassified_Allorhizobium-Neorhizobium-Pararhizobium-Rhizobium	SAF15 vs. SA and SAF25 vs. SA	SOC	3.97065	0.746061	nitrogen_fixation	N-cycle
ASV_26167	d__Bacteria	p__Proteobacteria	c__Alphaproteobacteria	o__Rhizobiales	f__Rhizobiaceae	g__Allorhizobium-Neorhizobium-Pararhizobium-Rhizobium	s__unclassified_Allorhizobium-Neorhizobium-Pararhizobium-Rhizobium	SAF15 vs. SA and SAF25 vs. SA	TP	4.57481	0.774082	nitrogen_fixation	N-cycle
ASV_26167	d__Bacteria	p__Proteobacteria	c__Alphaproteobacteria	o__Rhizobiales	f__Rhizobiaceae	g__Allorhizobium-Neorhizobium-Pararhizobium-Rhizobium	s__unclassified_Allorhizobium-Neorhizobium-Pararhizobium-Rhizobium	SAF15 vs. SA and SAF25 vs. SA	AK	4.70222	0.763574	nitrogen_fixation	N-cycle
ASV_26167	d__Bacteria	p__Proteobacteria	c__Alphaproteobacteria	o__Rhizobiales	f__Rhizobiaceae	g__Allorhizobium-Neorhizobium-Pararhizobium-Rhizobium	s__unclassified_Allorhizobium-Neorhizobium-Pararhizobium-Rhizobium	SAF15 vs. SA and SAF25 vs. SA	SDW	6.60793	0.956065	nitrogen_fixation	N-cycle
ASV_26167	d__Bacteria	p__Proteobacteria	c__Alphaproteobacteria	o__Rhizobiales	f__Rhizobiaceae	g__Allorhizobium-Neorhizobium-Pararhizobium-Rhizobium	s__unclassified_Allorhizobium-Neorhizobium-Pararhizobium-Rhizobium	SAF15 vs. SA and SAF25 vs. SA	TK	NA	-0.605955	nitrogen_fixation	N-cycle
ASV_26167	d__Bacteria	p__Proteobacteria	c__Alphaproteobacteria	o__Rhizobiales	f__Rhizobiaceae	g__Allorhizobium-Neorhizobium-Pararhizobium-Rhizobium	s__unclassified_Allorhizobium-Neorhizobium-Pararhizobium-Rhizobium	SAF15 vs. SA and SAF25 vs. SA	RT	4.60609	0.9317	nitrogen_fixation	N-cycle
ASV_26167	d__Bacteria	p__Proteobacteria	c__Alphaproteobacteria	o__Rhizobiales	f__Rhizobiaceae	g__Allorhizobium-Neorhizobium-Pararhizobium-Rhizobium	s__unclassified_Allorhizobium-Neorhizobium-Pararhizobium-Rhizobium	SAF15 vs. SA and SAF25 vs. SA	RV	3.87418	0.760071	nitrogen_fixation	N-cycle
ASV_26167	d__Bacteria	p__Proteobacteria	c__Alphaproteobacteria	o__Rhizobiales	f__Rhizobiaceae	g__Allorhizobium-Neorhizobium-Pararhizobium-Rhizobium	s__unclassified_Allorhizobium-Neorhizobium-Pararhizobium-Rhizobium	SAF15 vs. SA and SAF25 vs. SA	RDW	NA	0.855889	nitrogen_fixation	N-cycle
ASV_26167	d__Bacteria	p__Proteobacteria	c__Alphaproteobacteria	o__Rhizobiales	f__Rhizobiaceae	g__Allorhizobium-Neorhizobium-Pararhizobium-Rhizobium	s__unclassified_Allorhizobium-Neorhizobium-Pararhizobium-Rhizobium	SAF15 vs. SA and SAF25 vs. SA	RS	6.07833	0.781087	nitrogen_fixation	N-cycle
ASV_26167	d__Bacteria	p__Proteobacteria	c__Alphaproteobacteria	o__Rhizobiales	f__Rhizobiaceae	g__Allorhizobium-Neorhizobium-Pararhizobium-Rhizobium	s__unclassified_Allorhizobium-Neorhizobium-Pararhizobium-Rhizobium	SAF15 vs. SA and SAF25 vs. SA	TN	NA	0.770579	nitrogen_fixation	N-cycle
ASV_26167	d__Bacteria	p__Proteobacteria	c__Alphaproteobacteria	o__Rhizobiales	f__Rhizobiaceae	g__Allorhizobium-Neorhizobium-Pararhizobium-Rhizobium	s__unclassified_Allorhizobium-Neorhizobium-Pararhizobium-Rhizobium	SAF15 vs. SA and SAF25 vs. SA	RL	5.42349	0.760071	nitrogen_fixation	N-cycle
ASV_26491	d__Bacteria	p__Proteobacteria	c__Gammaproteobacteria	o__Xanthomonadales	f__Xanthomonadaceae	g__Luteimonas	s__unclassified_Luteimonas	SAF15 vs. SA and SAF25 vs. SA	TN	NA	0.528897	NA	NA
ASV_26491	d__Bacteria	p__Proteobacteria	c__Gammaproteobacteria	o__Xanthomonadales	f__Xanthomonadaceae	g__Luteimonas	s__unclassified_Luteimonas	SAF15 vs. SA and SAF25 vs. SA	AN	NA	0.58494	NA	NA
ASV_26491	d__Bacteria	p__Proteobacteria	c__Gammaproteobacteria	o__Xanthomonadales	f__Xanthomonadaceae	g__Luteimonas	s__unclassified_Luteimonas	SAF15 vs. SA and SAF25 vs. SA	RT	NA	0.697024	NA	NA
ASV_26491	d__Bacteria	p__Proteobacteria	c__Gammaproteobacteria	o__Xanthomonadales	f__Xanthomonadaceae	g__Luteimonas	s__unclassified_Luteimonas	SAF15 vs. SA and SAF25 vs. SA	AK	NA	0.493871	NA	NA
ASV_26491	d__Bacteria	p__Proteobacteria	c__Gammaproteobacteria	o__Xanthomonadales	f__Xanthomonadaceae	g__Luteimonas	s__unclassified_Luteimonas	SAF15 vs. SA and SAF25 vs. SA	RL	NA	0.458845	NA	NA
ASV_26491	d__Bacteria	p__Proteobacteria	c__Gammaproteobacteria	o__Xanthomonadales	f__Xanthomonadaceae	g__Luteimonas	s__unclassified_Luteimonas	SAF15 vs. SA and SAF25 vs. SA	RDW	3.62922	0.65378	NA	NA
ASV_26491	d__Bacteria	p__Proteobacteria	c__Gammaproteobacteria	o__Xanthomonadales	f__Xanthomonadaceae	g__Luteimonas	s__unclassified_Luteimonas	SAF15 vs. SA and SAF25 vs. SA	RS	NA	0.5324	NA	NA
ASV_26491	d__Bacteria	p__Proteobacteria	c__Gammaproteobacteria	o__Xanthomonadales	f__Xanthomonadaceae	g__Luteimonas	s__unclassified_Luteimonas	SAF15 vs. SA and SAF25 vs. SA	SDW	3.80979	0.692444	NA	NA
ASV_26491	d__Bacteria	p__Proteobacteria	c__Gammaproteobacteria	o__Xanthomonadales	f__Xanthomonadaceae	g__Luteimonas	s__unclassified_Luteimonas	SAF15 vs. SA and SAF25 vs. SA	RV	NA	0.511384	NA	NA
ASV_26491	d__Bacteria	p__Proteobacteria	c__Gammaproteobacteria	o__Xanthomonadales	f__Xanthomonadaceae	g__Luteimonas	s__unclassified_Luteimonas	SAF15 vs. SA and SAF25 vs. SA	pH	NA	-0.437829	NA	NA
ASV_26491	d__Bacteria	p__Proteobacteria	c__Gammaproteobacteria	o__Xanthomonadales	f__Xanthomonadaceae	g__Luteimonas	s__unclassified_Luteimonas	SAF15 vs. SA and SAF25 vs. SA	SOC	NA	0.486866	NA	NA
ASV_26491	d__Bacteria	p__Proteobacteria	c__Gammaproteobacteria	o__Xanthomonadales	f__Xanthomonadaceae	g__Luteimonas	s__unclassified_Luteimonas	SAF15 vs. SA and SAF25 vs. SA	TP	NA	0.486866	NA	NA
ASV_26491	d__Bacteria	p__Proteobacteria	c__Gammaproteobacteria	o__Xanthomonadales	f__Xanthomonadaceae	g__Luteimonas	s__unclassified_Luteimonas	SAF15 vs. SA and SAF25 vs. SA	AP	NA	0.472855	NA	NA
ASV_26491	d__Bacteria	p__Proteobacteria	c__Gammaproteobacteria	o__Xanthomonadales	f__Xanthomonadaceae	g__Luteimonas	s__unclassified_Luteimonas	SAF15 vs. SA and SAF25 vs. SA	TK	NA	-0.455342	NA	NA
ASV_26756	d__Bacteria	p__Proteobacteria	c__Alphaproteobacteria	o__Sphingomonadales	f__Sphingomonadaceae	g__Novosphingobium	s__unclassified_Novosphingobium	SAF15 vs. SA and SAF25 vs. SA	TP	NA	0.605955	aerobic_chemoheterotrophy	Energy source
ASV_26756	d__Bacteria	p__Proteobacteria	c__Alphaproteobacteria	o__Sphingomonadales	f__Sphingomonadaceae	g__Novosphingobium	s__unclassified_Novosphingobium	SAF15 vs. SA and SAF25 vs. SA	SOC	NA	0.570929	aerobic_chemoheterotrophy	Energy source
ASV_26756	d__Bacteria	p__Proteobacteria	c__Alphaproteobacteria	o__Sphingomonadales	f__Sphingomonadaceae	g__Novosphingobium	s__unclassified_Novosphingobium	SAF15 vs. SA and SAF25 vs. SA	TK	5.98961	-0.728548	aerobic_chemoheterotrophy	Energy source
ASV_26756	d__Bacteria	p__Proteobacteria	c__Alphaproteobacteria	o__Sphingomonadales	f__Sphingomonadaceae	g__Novosphingobium	s__unclassified_Novosphingobium	SAF15 vs. SA and SAF25 vs. SA	RT	NA	0.514887	aerobic_chemoheterotrophy	Energy source
ASV_26756	d__Bacteria	p__Proteobacteria	c__Alphaproteobacteria	o__Sphingomonadales	f__Sphingomonadaceae	g__Novosphingobium	s__unclassified_Novosphingobium	SAF15 vs. SA and SAF25 vs. SA	AP	3.25012	0.619966	aerobic_chemoheterotrophy	Energy source
ASV_26756	d__Bacteria	p__Proteobacteria	c__Alphaproteobacteria	o__Sphingomonadales	f__Sphingomonadaceae	g__Novosphingobium	s__unclassified_Novosphingobium	SAF15 vs. SA and SAF25 vs. SA	RL	NA	0.528897	aerobic_chemoheterotrophy	Energy source
ASV_26756	d__Bacteria	p__Proteobacteria	c__Alphaproteobacteria	o__Sphingomonadales	f__Sphingomonadaceae	g__Novosphingobium	s__unclassified_Novosphingobium	SAF15 vs. SA and SAF25 vs. SA	RDW	NA	0.404219	aerobic_chemoheterotrophy	Energy source
ASV_26756	d__Bacteria	p__Proteobacteria	c__Alphaproteobacteria	o__Sphingomonadales	f__Sphingomonadaceae	g__Novosphingobium	s__unclassified_Novosphingobium	SAF15 vs. SA and SAF25 vs. SA	RS	NA	0.595447	aerobic_chemoheterotrophy	Energy source
ASV_26756	d__Bacteria	p__Proteobacteria	c__Alphaproteobacteria	o__Sphingomonadales	f__Sphingomonadaceae	g__Novosphingobium	s__unclassified_Novosphingobium	SAF15 vs. SA and SAF25 vs. SA	AK	NA	0.59895	aerobic_chemoheterotrophy	Energy source
ASV_26756	d__Bacteria	p__Proteobacteria	c__Alphaproteobacteria	o__Sphingomonadales	f__Sphingomonadaceae	g__Novosphingobium	s__unclassified_Novosphingobium	SAF15 vs. SA and SAF25 vs. SA	SDW	NA	0.432338	aerobic_chemoheterotrophy	Energy source
ASV_26756	d__Bacteria	p__Proteobacteria	c__Alphaproteobacteria	o__Sphingomonadales	f__Sphingomonadaceae	g__Novosphingobium	s__unclassified_Novosphingobium	SAF15 vs. SA and SAF25 vs. SA	RV	NA	0.609458	aerobic_chemoheterotrophy	Energy source
ASV_26756	d__Bacteria	p__Proteobacteria	c__Alphaproteobacteria	o__Sphingomonadales	f__Sphingomonadaceae	g__Novosphingobium	s__unclassified_Novosphingobium	SAF15 vs. SA and SAF25 vs. SA	TN	NA	0.690019	aerobic_chemoheterotrophy	Energy source
ASV_26756	d__Bacteria	p__Proteobacteria	c__Alphaproteobacteria	o__Sphingomonadales	f__Sphingomonadaceae	g__Novosphingobium	s__unclassified_Novosphingobium	SAF15 vs. SA and SAF25 vs. SA	AN	NA	0.58494	aerobic_chemoheterotrophy	Energy source
ASV_26756	d__Bacteria	p__Proteobacteria	c__Alphaproteobacteria	o__Sphingomonadales	f__Sphingomonadaceae	g__Novosphingobium	s__unclassified_Novosphingobium	SAF15 vs. SA and SAF25 vs. SA	pH	NA	-0.626971	aerobic_chemoheterotrophy	Energy source
ASV_27169	d__Bacteria	p__Proteobacteria	c__Gammaproteobacteria	o__Cellvibrionales	f__Cellvibrionaceae	g__Cellvibrio	s__unclassified_Cellvibrio	SAF15 vs. SA and SAF25 vs. SA	pH	3.45565	-0.741259	NA	NA
ASV_27169	d__Bacteria	p__Proteobacteria	c__Gammaproteobacteria	o__Cellvibrionales	f__Cellvibrionaceae	g__Cellvibrio	s__unclassified_Cellvibrio	SAF15 vs. SA and SAF25 vs. SA	RS	NA	0.699301	NA	NA
ASV_27169	d__Bacteria	p__Proteobacteria	c__Gammaproteobacteria	o__Cellvibrionales	f__Cellvibrionaceae	g__Cellvibrio	s__unclassified_Cellvibrio	SAF15 vs. SA and SAF25 vs. SA	RV	NA	0.741259	NA	NA
ASV_27169	d__Bacteria	p__Proteobacteria	c__Gammaproteobacteria	o__Cellvibrionales	f__Cellvibrionaceae	g__Cellvibrio	s__unclassified_Cellvibrio	SAF15 vs. SA and SAF25 vs. SA	AN	NA	0.622378	NA	NA
ASV_27169	d__Bacteria	p__Proteobacteria	c__Gammaproteobacteria	o__Cellvibrionales	f__Cellvibrionaceae	g__Cellvibrio	s__unclassified_Cellvibrio	SAF15 vs. SA and SAF25 vs. SA	TN	NA	0.797203	NA	NA
ASV_27169	d__Bacteria	p__Proteobacteria	c__Gammaproteobacteria	o__Cellvibrionales	f__Cellvibrionaceae	g__Cellvibrio	s__unclassified_Cellvibrio	SAF15 vs. SA and SAF25 vs. SA	AP	3.15098	0.755245	NA	NA
ASV_27169	d__Bacteria	p__Proteobacteria	c__Gammaproteobacteria	o__Cellvibrionales	f__Cellvibrionaceae	g__Cellvibrio	s__unclassified_Cellvibrio	SAF15 vs. SA and SAF25 vs. SA	RL	NA	0.657343	NA	NA
ASV_27169	d__Bacteria	p__Proteobacteria	c__Gammaproteobacteria	o__Cellvibrionales	f__Cellvibrionaceae	g__Cellvibrio	s__unclassified_Cellvibrio	SAF15 vs. SA and SAF25 vs. SA	TK	4.77637	-0.748252	NA	NA
ASV_27169	d__Bacteria	p__Proteobacteria	c__Gammaproteobacteria	o__Cellvibrionales	f__Cellvibrionaceae	g__Cellvibrio	s__unclassified_Cellvibrio	SAF15 vs. SA and SAF25 vs. SA	RT	NA	0.58042	NA	NA
ASV_27169	d__Bacteria	p__Proteobacteria	c__Gammaproteobacteria	o__Cellvibrionales	f__Cellvibrionaceae	g__Cellvibrio	s__unclassified_Cellvibrio	SAF15 vs. SA and SAF25 vs. SA	SDW	NA	0.512284	NA	NA
ASV_27169	d__Bacteria	p__Proteobacteria	c__Gammaproteobacteria	o__Cellvibrionales	f__Cellvibrionaceae	g__Cellvibrio	s__unclassified_Cellvibrio	SAF15 vs. SA and SAF25 vs. SA	RDW	NA	0.712285	NA	NA
ASV_27169	d__Bacteria	p__Proteobacteria	c__Gammaproteobacteria	o__Cellvibrionales	f__Cellvibrionaceae	g__Cellvibrio	s__unclassified_Cellvibrio	SAF15 vs. SA and SAF25 vs. SA	SOC	3.70292	0.783217	NA	NA
ASV_27169	d__Bacteria	p__Proteobacteria	c__Gammaproteobacteria	o__Cellvibrionales	f__Cellvibrionaceae	g__Cellvibrio	s__unclassified_Cellvibrio	SAF15 vs. SA and SAF25 vs. SA	TP	NA	0.748252	NA	NA
ASV_27169	d__Bacteria	p__Proteobacteria	c__Gammaproteobacteria	o__Cellvibrionales	f__Cellvibrionaceae	g__Cellvibrio	s__unclassified_Cellvibrio	SAF15 vs. SA and SAF25 vs. SA	AK	3.66544	0.755245	NA	NA
ASV_29142	d__Bacteria	p__Firmicutes	c__Bacilli	o__Bacillales	f__Thermoactinomycetaceae	g__Novibacillus	s__Novibacillus_thermophilus	SAF25 vs. SA	RT	NA	-0.034965	NA	NA
ASV_18260	d__Bacteria	p__Chloroflexi	c__Gitt-GS-136	o__Gitt-GS-136	f__Gitt-GS-136	g__Gitt-GS-136	s__unclassified_Gitt-GS-136	SAF25 vs. SA	SDW	NA	-0.328647	NA	NA
ASV_29142	d__Bacteria	p__Firmicutes	c__Bacilli	o__Bacillales	f__Thermoactinomycetaceae	g__Novibacillus	s__Novibacillus_thermophilus	SAF25 vs. SA	AK	NA	0.41958	NA	NA
ASV_29142	d__Bacteria	p__Firmicutes	c__Bacilli	o__Bacillales	f__Thermoactinomycetaceae	g__Novibacillus	s__Novibacillus_thermophilus	SAF25 vs. SA	RV	NA	0.286713	NA	NA
ASV_29142	d__Bacteria	p__Firmicutes	c__Bacilli	o__Bacillales	f__Thermoactinomycetaceae	g__Novibacillus	s__Novibacillus_thermophilus	SAF25 vs. SA	TK	NA	-0.405594	NA	NA
ASV_29142	d__Bacteria	p__Firmicutes	c__Bacilli	o__Bacillales	f__Thermoactinomycetaceae	g__Novibacillus	s__Novibacillus_thermophilus	SAF25 vs. SA	RS	NA	0.230769	NA	NA
ASV_29142	d__Bacteria	p__Firmicutes	c__Bacilli	o__Bacillales	f__Thermoactinomycetaceae	g__Novibacillus	s__Novibacillus_thermophilus	SAF25 vs. SA	AP	NA	0.377622	NA	NA
ASV_29142	d__Bacteria	p__Firmicutes	c__Bacilli	o__Bacillales	f__Thermoactinomycetaceae	g__Novibacillus	s__Novibacillus_thermophilus	SAF25 vs. SA	AN	NA	0.0979021	NA	NA
ASV_29142	d__Bacteria	p__Firmicutes	c__Bacilli	o__Bacillales	f__Thermoactinomycetaceae	g__Novibacillus	s__Novibacillus_thermophilus	SAF25 vs. SA	TN	NA	0.363636	NA	NA
ASV_18260	d__Bacteria	p__Chloroflexi	c__Gitt-GS-136	o__Gitt-GS-136	f__Gitt-GS-136	g__Gitt-GS-136	s__unclassified_Gitt-GS-136	SAF25 vs. SA	RDW	NA	-0.1529	NA	NA
ASV_29142	d__Bacteria	p__Firmicutes	c__Bacilli	o__Bacillales	f__Thermoactinomycetaceae	g__Novibacillus	s__Novibacillus_thermophilus	SAF25 vs. SA	SOC	NA	0.342657	NA	NA
ASV_29142	d__Bacteria	p__Firmicutes	c__Bacilli	o__Bacillales	f__Thermoactinomycetaceae	g__Novibacillus	s__Novibacillus_thermophilus	SAF25 vs. SA	pH	NA	-0.356643	NA	NA
ASV_29142	d__Bacteria	p__Firmicutes	c__Bacilli	o__Bacillales	f__Thermoactinomycetaceae	g__Novibacillus	s__Novibacillus_thermophilus	SAF25 vs. SA	TP	NA	0.391608	NA	NA
ASV_29142	d__Bacteria	p__Firmicutes	c__Bacilli	o__Bacillales	f__Thermoactinomycetaceae	g__Novibacillus	s__Novibacillus_thermophilus	SAF25 vs. SA	RL	NA	0.195804	NA	NA
ASV_35397	d__Bacteria	p__Proteobacteria	c__Alphaproteobacteria	o__Sphingomonadales	f__Sphingomonadaceae	g__Novosphingobium	s__unclassified_Novosphingobium	SAF15 vs. SA and SAF25 vs. SA	SOC	NA	0.45184	aerobic_chemoheterotrophy	Energy source
ASV_35397	d__Bacteria	p__Proteobacteria	c__Alphaproteobacteria	o__Sphingomonadales	f__Sphingomonadaceae	g__Novosphingobium	s__unclassified_Novosphingobium	SAF15 vs. SA and SAF25 vs. SA	AN	NA	0.686516	aerobic_chemoheterotrophy	Energy source
ASV_35397	d__Bacteria	p__Proteobacteria	c__Alphaproteobacteria	o__Sphingomonadales	f__Sphingomonadaceae	g__Novosphingobium	s__unclassified_Novosphingobium	SAF15 vs. SA and SAF25 vs. SA	TN	NA	0.476358	aerobic_chemoheterotrophy	Energy source
ASV_35397	d__Bacteria	p__Proteobacteria	c__Alphaproteobacteria	o__Sphingomonadales	f__Sphingomonadaceae	g__Novosphingobium	s__unclassified_Novosphingobium	SAF15 vs. SA and SAF25 vs. SA	AP	NA	0.497374	aerobic_chemoheterotrophy	Energy source
ASV_35397	d__Bacteria	p__Proteobacteria	c__Alphaproteobacteria	o__Sphingomonadales	f__Sphingomonadaceae	g__Novosphingobium	s__unclassified_Novosphingobium	SAF15 vs. SA and SAF25 vs. SA	RL	NA	0.58494	aerobic_chemoheterotrophy	Energy source
ASV_35397	d__Bacteria	p__Proteobacteria	c__Alphaproteobacteria	o__Sphingomonadales	f__Sphingomonadaceae	g__Novosphingobium	s__unclassified_Novosphingobium	SAF15 vs. SA and SAF25 vs. SA	TK	NA	-0.371279	aerobic_chemoheterotrophy	Energy source
ASV_35397	d__Bacteria	p__Proteobacteria	c__Alphaproteobacteria	o__Sphingomonadales	f__Sphingomonadaceae	g__Novosphingobium	s__unclassified_Novosphingobium	SAF15 vs. SA and SAF25 vs. SA	TP	NA	0.490369	aerobic_chemoheterotrophy	Energy source
ASV_35397	d__Bacteria	p__Proteobacteria	c__Alphaproteobacteria	o__Sphingomonadales	f__Sphingomonadaceae	g__Novosphingobium	s__unclassified_Novosphingobium	SAF15 vs. SA and SAF25 vs. SA	RDW	NA	0.560634	aerobic_chemoheterotrophy	Energy source
ASV_35397	d__Bacteria	p__Proteobacteria	c__Alphaproteobacteria	o__Sphingomonadales	f__Sphingomonadaceae	g__Novosphingobium	s__unclassified_Novosphingobium	SAF15 vs. SA and SAF25 vs. SA	RT	NA	0.749563	aerobic_chemoheterotrophy	Energy source
ASV_35397	d__Bacteria	p__Proteobacteria	c__Alphaproteobacteria	o__Sphingomonadales	f__Sphingomonadaceae	g__Novosphingobium	s__unclassified_Novosphingobium	SAF15 vs. SA and SAF25 vs. SA	AK	NA	0.472855	aerobic_chemoheterotrophy	Energy source
ASV_35397	d__Bacteria	p__Proteobacteria	c__Alphaproteobacteria	o__Sphingomonadales	f__Sphingomonadaceae	g__Novosphingobium	s__unclassified_Novosphingobium	SAF15 vs. SA and SAF25 vs. SA	SDW	3.42624	0.801407	aerobic_chemoheterotrophy	Energy source
ASV_35397	d__Bacteria	p__Proteobacteria	c__Alphaproteobacteria	o__Sphingomonadales	f__Sphingomonadaceae	g__Novosphingobium	s__unclassified_Novosphingobium	SAF15 vs. SA and SAF25 vs. SA	RV	4.85441	0.546411	aerobic_chemoheterotrophy	Energy source
ASV_35397	d__Bacteria	p__Proteobacteria	c__Alphaproteobacteria	o__Sphingomonadales	f__Sphingomonadaceae	g__Novosphingobium	s__unclassified_Novosphingobium	SAF15 vs. SA and SAF25 vs. SA	RS	NA	0.591945	aerobic_chemoheterotrophy	Energy source
ASV_35397	d__Bacteria	p__Proteobacteria	c__Alphaproteobacteria	o__Sphingomonadales	f__Sphingomonadaceae	g__Novosphingobium	s__unclassified_Novosphingobium	SAF15 vs. SA and SAF25 vs. SA	pH	NA	-0.525395	aerobic_chemoheterotrophy	Energy source
ASV_35409	d__Bacteria	p__Proteobacteria	c__Gammaproteobacteria	o__Xanthomonadales	f__Xanthomonadaceae	g__Pseudoxanthomonas	s__unclassified_Pseudoxanthomonas	SAF15 vs. SA and SAF5 vs. SA	AK	5.90134	-0.539405	NA	NA
ASV_35409	d__Bacteria	p__Proteobacteria	c__Gammaproteobacteria	o__Xanthomonadales	f__Xanthomonadaceae	g__Pseudoxanthomonas	s__unclassified_Pseudoxanthomonas	SAF15 vs. SA and SAF5 vs. SA	TK	NA	0.462347	NA	NA
ASV_35409	d__Bacteria	p__Proteobacteria	c__Gammaproteobacteria	o__Xanthomonadales	f__Xanthomonadaceae	g__Pseudoxanthomonas	s__unclassified_Pseudoxanthomonas	SAF15 vs. SA and SAF5 vs. SA	RS	NA	-0.381787	NA	NA
ASV_35409	d__Bacteria	p__Proteobacteria	c__Gammaproteobacteria	o__Xanthomonadales	f__Xanthomonadaceae	g__Pseudoxanthomonas	s__unclassified_Pseudoxanthomonas	SAF15 vs. SA and SAF5 vs. SA	SDW	NA	-0.175747	NA	NA
ASV_35409	d__Bacteria	p__Proteobacteria	c__Gammaproteobacteria	o__Xanthomonadales	f__Xanthomonadaceae	g__Pseudoxanthomonas	s__unclassified_Pseudoxanthomonas	SAF15 vs. SA and SAF5 vs. SA	RV	2.81853	-0.430824	NA	NA
ASV_35409	d__Bacteria	p__Proteobacteria	c__Gammaproteobacteria	o__Xanthomonadales	f__Xanthomonadaceae	g__Pseudoxanthomonas	s__unclassified_Pseudoxanthomonas	SAF15 vs. SA and SAF5 vs. SA	RT	NA	-0.175132	NA	NA
ASV_35409	d__Bacteria	p__Proteobacteria	c__Gammaproteobacteria	o__Xanthomonadales	f__Xanthomonadaceae	g__Pseudoxanthomonas	s__unclassified_Pseudoxanthomonas	SAF15 vs. SA and SAF5 vs. SA	TP	NA	-0.5324	NA	NA
ASV_35409	d__Bacteria	p__Proteobacteria	c__Gammaproteobacteria	o__Xanthomonadales	f__Xanthomonadaceae	g__Pseudoxanthomonas	s__unclassified_Pseudoxanthomonas	SAF15 vs. SA and SAF5 vs. SA	RDW	3.51932	-0.318102	NA	NA
ASV_35409	d__Bacteria	p__Proteobacteria	c__Gammaproteobacteria	o__Xanthomonadales	f__Xanthomonadaceae	g__Pseudoxanthomonas	s__unclassified_Pseudoxanthomonas	SAF15 vs. SA and SAF5 vs. SA	RL	NA	-0.430824	NA	NA
ASV_35409	d__Bacteria	p__Proteobacteria	c__Gammaproteobacteria	o__Xanthomonadales	f__Xanthomonadaceae	g__Pseudoxanthomonas	s__unclassified_Pseudoxanthomonas	SAF15 vs. SA and SAF5 vs. SA	TN	3.76019	-0.563924	NA	NA
ASV_35409	d__Bacteria	p__Proteobacteria	c__Gammaproteobacteria	o__Xanthomonadales	f__Xanthomonadaceae	g__Pseudoxanthomonas	s__unclassified_Pseudoxanthomonas	SAF15 vs. SA and SAF5 vs. SA	SOC	NA	-0.51839	NA	NA
ASV_35409	d__Bacteria	p__Proteobacteria	c__Gammaproteobacteria	o__Xanthomonadales	f__Xanthomonadaceae	g__Pseudoxanthomonas	s__unclassified_Pseudoxanthomonas	SAF15 vs. SA and SAF5 vs. SA	AP	NA	-0.539405	NA	NA
ASV_35409	d__Bacteria	p__Proteobacteria	c__Gammaproteobacteria	o__Xanthomonadales	f__Xanthomonadaceae	g__Pseudoxanthomonas	s__unclassified_Pseudoxanthomonas	SAF15 vs. SA and SAF5 vs. SA	AN	NA	-0.346761	NA	NA
ASV_35409	d__Bacteria	p__Proteobacteria	c__Gammaproteobacteria	o__Xanthomonadales	f__Xanthomonadaceae	g__Pseudoxanthomonas	s__unclassified_Pseudoxanthomonas	SAF15 vs. SA and SAF5 vs. SA	pH	NA	0.560421	NA	NA
ASV_3544	d__Bacteria	p__Proteobacteria	c__Alphaproteobacteria	o__Rhizobiales	f__Devosiaceae	g__Devosia	s__unclassified_Devosia	SAF15 vs. SA	TN	NA	0.154387	aerobic_chemoheterotrophy	Energy source
ASV_3544	d__Bacteria	p__Proteobacteria	c__Alphaproteobacteria	o__Rhizobiales	f__Devosiaceae	g__Devosia	s__unclassified_Devosia	SAF15 vs. SA	SOC	NA	0.126317	aerobic_chemoheterotrophy	Energy source
ASV_3544	d__Bacteria	p__Proteobacteria	c__Alphaproteobacteria	o__Rhizobiales	f__Devosiaceae	g__Devosia	s__unclassified_Devosia	SAF15 vs. SA	pH	NA	-0.105264	aerobic_chemoheterotrophy	Energy source
ASV_3544	d__Bacteria	p__Proteobacteria	c__Alphaproteobacteria	o__Rhizobiales	f__Devosiaceae	g__Devosia	s__unclassified_Devosia	SAF15 vs. SA	RT	NA	0.371932	aerobic_chemoheterotrophy	Energy source
ASV_3544	d__Bacteria	p__Proteobacteria	c__Alphaproteobacteria	o__Rhizobiales	f__Devosiaceae	g__Devosia	s__unclassified_Devosia	SAF15 vs. SA	AN	NA	0.235089	aerobic_chemoheterotrophy	Energy source
ASV_29142	d__Bacteria	p__Firmicutes	c__Bacilli	o__Bacillales	f__Thermoactinomycetaceae	g__Novibacillus	s__Novibacillus_thermophilus	SAF15 vs. SA	RDW	NA	0.207019	NA	NA
ASV_3544	d__Bacteria	p__Proteobacteria	c__Alphaproteobacteria	o__Rhizobiales	f__Devosiaceae	g__Devosia	s__unclassified_Devosia	SAF15 vs. SA	RL	NA	0.189475	aerobic_chemoheterotrophy	Energy source
ASV_3544	d__Bacteria	p__Proteobacteria	c__Alphaproteobacteria	o__Rhizobiales	f__Devosiaceae	g__Devosia	s__unclassified_Devosia	SAF15 vs. SA	TK	NA	-0.0526319	aerobic_chemoheterotrophy	Energy source
ASV_3544	d__Bacteria	p__Proteobacteria	c__Alphaproteobacteria	o__Rhizobiales	f__Devosiaceae	g__Devosia	s__unclassified_Devosia	SAF15 vs. SA	AP	NA	0.168422	aerobic_chemoheterotrophy	Energy source
ASV_3544	d__Bacteria	p__Proteobacteria	c__Alphaproteobacteria	o__Rhizobiales	f__Devosiaceae	g__Devosia	s__unclassified_Devosia	SAF15 vs. SA	RV	NA	0.185966	aerobic_chemoheterotrophy	Energy source
ASV_3544	d__Bacteria	p__Proteobacteria	c__Alphaproteobacteria	o__Rhizobiales	f__Devosiaceae	g__Devosia	s__unclassified_Devosia	SAF15 vs. SA	RS	NA	0.217545	aerobic_chemoheterotrophy	Energy source
ASV_29142	d__Bacteria	p__Firmicutes	c__Bacilli	o__Bacillales	f__Thermoactinomycetaceae	g__Novibacillus	s__Novibacillus_thermophilus	SAF15 vs. SA	SDW	NA	0.0140352	NA	NA
ASV_3544	d__Bacteria	p__Proteobacteria	c__Alphaproteobacteria	o__Rhizobiales	f__Devosiaceae	g__Devosia	s__unclassified_Devosia	SAF15 vs. SA	AK	NA	0.217545	aerobic_chemoheterotrophy	Energy source
ASV_3544	d__Bacteria	p__Proteobacteria	c__Alphaproteobacteria	o__Rhizobiales	f__Devosiaceae	g__Devosia	s__unclassified_Devosia	SAF15 vs. SA	TP	NA	0.20351	aerobic_chemoheterotrophy	Energy source
ASV_4195	d__Bacteria	p__Proteobacteria	c__Gammaproteobacteria	o__Pseudomonadales	f__Pseudomonadaceae	g__Pseudomonas	s__unclassified_Pseudomonas	SAF15 vs. SA and SAF25 vs. SA and SAF5 vs. SA	AN	NA	0.20979	aerobic_chemoheterotrophy	Energy source
ASV_4195	d__Bacteria	p__Proteobacteria	c__Gammaproteobacteria	o__Pseudomonadales	f__Pseudomonadaceae	g__Pseudomonas	s__unclassified_Pseudomonas	SAF15 vs. SA and SAF25 vs. SA and SAF5 vs. SA	TP	NA	0.405594	aerobic_chemoheterotrophy	Energy source
ASV_4195	d__Bacteria	p__Proteobacteria	c__Gammaproteobacteria	o__Pseudomonadales	f__Pseudomonadaceae	g__Pseudomonas	s__unclassified_Pseudomonas	SAF15 vs. SA and SAF25 vs. SA and SAF5 vs. SA	RL	NA	0.258741	aerobic_chemoheterotrophy	Energy source
ASV_4195	d__Bacteria	p__Proteobacteria	c__Gammaproteobacteria	o__Pseudomonadales	f__Pseudomonadaceae	g__Pseudomonas	s__unclassified_Pseudomonas	SAF15 vs. SA and SAF25 vs. SA and SAF5 vs. SA	AP	NA	0.391608	aerobic_chemoheterotrophy	Energy source
ASV_4195	d__Bacteria	p__Proteobacteria	c__Gammaproteobacteria	o__Pseudomonadales	f__Pseudomonadaceae	g__Pseudomonas	s__unclassified_Pseudomonas	SAF15 vs. SA and SAF25 vs. SA and SAF5 vs. SA	TN	NA	0.356643	aerobic_chemoheterotrophy	Energy source
ASV_4195	d__Bacteria	p__Proteobacteria	c__Gammaproteobacteria	o__Pseudomonadales	f__Pseudomonadaceae	g__Pseudomonas	s__unclassified_Pseudomonas	SAF15 vs. SA and SAF25 vs. SA and SAF5 vs. SA	AK	NA	0.412587	aerobic_chemoheterotrophy	Energy source
ASV_4195	d__Bacteria	p__Proteobacteria	c__Gammaproteobacteria	o__Pseudomonadales	f__Pseudomonadaceae	g__Pseudomonas	s__unclassified_Pseudomonas	SAF15 vs. SA and SAF25 vs. SA and SAF5 vs. SA	RS	NA	0.321678	aerobic_chemoheterotrophy	Energy source
ASV_4195	d__Bacteria	p__Proteobacteria	c__Gammaproteobacteria	o__Pseudomonadales	f__Pseudomonadaceae	g__Pseudomonas	s__unclassified_Pseudomonas	SAF15 vs. SA and SAF25 vs. SA and SAF5 vs. SA	pH	NA	-0.34965	aerobic_chemoheterotrophy	Energy source
ASV_4195	d__Bacteria	p__Proteobacteria	c__Gammaproteobacteria	o__Pseudomonadales	f__Pseudomonadaceae	g__Pseudomonas	s__unclassified_Pseudomonas	SAF15 vs. SA and SAF25 vs. SA and SAF5 vs. SA	SOC	NA	0.370629	aerobic_chemoheterotrophy	Energy source
ASV_4195	d__Bacteria	p__Proteobacteria	c__Gammaproteobacteria	o__Pseudomonadales	f__Pseudomonadaceae	g__Pseudomonas	s__unclassified_Pseudomonas	SAF15 vs. SA and SAF25 vs. SA and SAF5 vs. SA	RT	NA	0.181818	aerobic_chemoheterotrophy	Energy source
ASV_4195	d__Bacteria	p__Proteobacteria	c__Gammaproteobacteria	o__Pseudomonadales	f__Pseudomonadaceae	g__Pseudomonas	s__unclassified_Pseudomonas	SAF15 vs. SA and SAF25 vs. SA and SAF5 vs. SA	TK	NA	-0.405594	aerobic_chemoheterotrophy	Energy source
ASV_4195	d__Bacteria	p__Proteobacteria	c__Gammaproteobacteria	o__Pseudomonadales	f__Pseudomonadaceae	g__Pseudomonas	s__unclassified_Pseudomonas	SAF15 vs. SA and SAF25 vs. SA and SAF5 vs. SA	SDW	2.62739	0.189475	aerobic_chemoheterotrophy	Energy source
ASV_4195	d__Bacteria	p__Proteobacteria	c__Gammaproteobacteria	o__Pseudomonadales	f__Pseudomonadaceae	g__Pseudomonas	s__unclassified_Pseudomonas	SAF15 vs. SA and SAF25 vs. SA and SAF5 vs. SA	RV	NA	0.342657	aerobic_chemoheterotrophy	Energy source
ASV_4195	d__Bacteria	p__Proteobacteria	c__Gammaproteobacteria	o__Pseudomonadales	f__Pseudomonadaceae	g__Pseudomonas	s__unclassified_Pseudomonas	SAF15 vs. SA and SAF25 vs. SA and SAF5 vs. SA	RDW	3.96727	0.252633	aerobic_chemoheterotrophy	Energy source
ASV_7762	d__Bacteria	p__Proteobacteria	c__Alphaproteobacteria	o__Rhizobiales	f__Devosiaceae	g__Devosia	s__Devosia_geojensis	SAF15 vs. SA and SAF25 vs. SA and SAF5 vs. SA	AP	NA	0.00350263	aerobic_chemoheterotrophy	Energy source
ASV_7762	d__Bacteria	p__Proteobacteria	c__Alphaproteobacteria	o__Rhizobiales	f__Devosiaceae	g__Devosia	s__Devosia_geojensis	SAF15 vs. SA and SAF25 vs. SA and SAF5 vs. SA	AN	NA	-0.00700527	aerobic_chemoheterotrophy	Energy source
ASV_7762	d__Bacteria	p__Proteobacteria	c__Alphaproteobacteria	o__Rhizobiales	f__Devosiaceae	g__Devosia	s__Devosia_geojensis	SAF15 vs. SA and SAF25 vs. SA and SAF5 vs. SA	TP	NA	0.0315237	aerobic_chemoheterotrophy	Energy source
ASV_7762	d__Bacteria	p__Proteobacteria	c__Alphaproteobacteria	o__Rhizobiales	f__Devosiaceae	g__Devosia	s__Devosia_geojensis	SAF15 vs. SA and SAF25 vs. SA and SAF5 vs. SA	RL	NA	0.00700527	aerobic_chemoheterotrophy	Energy source
ASV_7762	d__Bacteria	p__Proteobacteria	c__Alphaproteobacteria	o__Rhizobiales	f__Devosiaceae	g__Devosia	s__Devosia_geojensis	SAF15 vs. SA and SAF25 vs. SA and SAF5 vs. SA	pH	NA	0.0805605	aerobic_chemoheterotrophy	Energy source
ASV_7762	d__Bacteria	p__Proteobacteria	c__Alphaproteobacteria	o__Rhizobiales	f__Devosiaceae	g__Devosia	s__Devosia_geojensis	SAF15 vs. SA and SAF25 vs. SA and SAF5 vs. SA	TN	NA	-0.0560421	aerobic_chemoheterotrophy	Energy source
ASV_7762	d__Bacteria	p__Proteobacteria	c__Alphaproteobacteria	o__Rhizobiales	f__Devosiaceae	g__Devosia	s__Devosia_geojensis	SAF15 vs. SA and SAF25 vs. SA and SAF5 vs. SA	SDW	NA	0.18805	aerobic_chemoheterotrophy	Energy source
ASV_7762	d__Bacteria	p__Proteobacteria	c__Alphaproteobacteria	o__Rhizobiales	f__Devosiaceae	g__Devosia	s__Devosia_geojensis	SAF15 vs. SA and SAF25 vs. SA and SAF5 vs. SA	SOC	NA	-0.0105079	aerobic_chemoheterotrophy	Energy source
ASV_7762	d__Bacteria	p__Proteobacteria	c__Alphaproteobacteria	o__Rhizobiales	f__Devosiaceae	g__Devosia	s__Devosia_geojensis	SAF15 vs. SA and SAF25 vs. SA and SAF5 vs. SA	AK	NA	0.038529	aerobic_chemoheterotrophy	Energy source
ASV_7762	d__Bacteria	p__Proteobacteria	c__Alphaproteobacteria	o__Rhizobiales	f__Devosiaceae	g__Devosia	s__Devosia_geojensis	SAF15 vs. SA and SAF25 vs. SA and SAF5 vs. SA	RS	NA	0.0770579	aerobic_chemoheterotrophy	Energy source
ASV_7762	d__Bacteria	p__Proteobacteria	c__Alphaproteobacteria	o__Rhizobiales	f__Devosiaceae	g__Devosia	s__Devosia_geojensis	SAF15 vs. SA and SAF25 vs. SA and SAF5 vs. SA	RDW	NA	0.114236	aerobic_chemoheterotrophy	Energy source
ASV_7762	d__Bacteria	p__Proteobacteria	c__Alphaproteobacteria	o__Rhizobiales	f__Devosiaceae	g__Devosia	s__Devosia_geojensis	SAF15 vs. SA and SAF25 vs. SA and SAF5 vs. SA	RV	NA	0.0490369	aerobic_chemoheterotrophy	Energy source
ASV_7762	d__Bacteria	p__Proteobacteria	c__Alphaproteobacteria	o__Rhizobiales	f__Devosiaceae	g__Devosia	s__Devosia_geojensis	SAF15 vs. SA and SAF25 vs. SA and SAF5 vs. SA	RT	NA	0.150613	aerobic_chemoheterotrophy	Energy source
ASV_7762	d__Bacteria	p__Proteobacteria	c__Alphaproteobacteria	o__Rhizobiales	f__Devosiaceae	g__Devosia	s__Devosia_geojensis	SAF15 vs. SA and SAF25 vs. SA and SAF5 vs. SA	TK	NA	0.0420316	aerobic_chemoheterotrophy	Energy source
ASV_9610	d__Bacteria	p__Proteobacteria	c__Gammaproteobacteria	o__Pseudomonadales	f__Pseudomonadaceae	g__Pseudomonas	s__unclassified_Pseudomonas	SAF15 vs. SA and SAF25 vs. SA and SAF5 vs. SA	AN	NA	0.704029	aerobic_chemoheterotrophy	Energy source
ASV_9610	d__Bacteria	p__Proteobacteria	c__Gammaproteobacteria	o__Pseudomonadales	f__Pseudomonadaceae	g__Pseudomonas	s__unclassified_Pseudomonas	SAF15 vs. SA and SAF25 vs. SA and SAF5 vs. SA	TP	NA	0.816113	aerobic_chemoheterotrophy	Energy source
ASV_9610	d__Bacteria	p__Proteobacteria	c__Gammaproteobacteria	o__Pseudomonadales	f__Pseudomonadaceae	g__Pseudomonas	s__unclassified_Pseudomonas	SAF15 vs. SA and SAF25 vs. SA and SAF5 vs. SA	AP	3.48896	0.788092	aerobic_chemoheterotrophy	Energy source
ASV_9610	d__Bacteria	p__Proteobacteria	c__Gammaproteobacteria	o__Pseudomonadales	f__Pseudomonadaceae	g__Pseudomonas	s__unclassified_Pseudomonas	SAF15 vs. SA and SAF25 vs. SA and SAF5 vs. SA	TN	NA	0.725045	aerobic_chemoheterotrophy	Energy source
ASV_9610	d__Bacteria	p__Proteobacteria	c__Gammaproteobacteria	o__Pseudomonadales	f__Pseudomonadaceae	g__Pseudomonas	s__unclassified_Pseudomonas	SAF15 vs. SA and SAF25 vs. SA and SAF5 vs. SA	AK	NA	0.823119	aerobic_chemoheterotrophy	Energy source
ASV_9610	d__Bacteria	p__Proteobacteria	c__Gammaproteobacteria	o__Pseudomonadales	f__Pseudomonadaceae	g__Pseudomonas	s__unclassified_Pseudomonas	SAF15 vs. SA and SAF25 vs. SA and SAF5 vs. SA	RL	4.2556	0.774082	aerobic_chemoheterotrophy	Energy source
ASV_9610	d__Bacteria	p__Proteobacteria	c__Gammaproteobacteria	o__Pseudomonadales	f__Pseudomonadaceae	g__Pseudomonas	s__unclassified_Pseudomonas	SAF15 vs. SA and SAF25 vs. SA and SAF5 vs. SA	pH	NA	-0.697024	aerobic_chemoheterotrophy	Energy source
ASV_9610	d__Bacteria	p__Proteobacteria	c__Gammaproteobacteria	o__Pseudomonadales	f__Pseudomonadaceae	g__Pseudomonas	s__unclassified_Pseudomonas	SAF15 vs. SA and SAF25 vs. SA and SAF5 vs. SA	SOC	NA	0.753066	aerobic_chemoheterotrophy	Energy source
ASV_9610	d__Bacteria	p__Proteobacteria	c__Gammaproteobacteria	o__Pseudomonadales	f__Pseudomonadaceae	g__Pseudomonas	s__unclassified_Pseudomonas	SAF15 vs. SA and SAF25 vs. SA and SAF5 vs. SA	RS	4.45624	0.791595	aerobic_chemoheterotrophy	Energy source
ASV_9610	d__Bacteria	p__Proteobacteria	c__Gammaproteobacteria	o__Pseudomonadales	f__Pseudomonadaceae	g__Pseudomonas	s__unclassified_Pseudomonas	SAF15 vs. SA and SAF25 vs. SA and SAF5 vs. SA	SDW	4.72321	0.892796	aerobic_chemoheterotrophy	Energy source
ASV_9610	d__Bacteria	p__Proteobacteria	c__Gammaproteobacteria	o__Pseudomonadales	f__Pseudomonadaceae	g__Pseudomonas	s__unclassified_Pseudomonas	SAF15 vs. SA and SAF25 vs. SA and SAF5 vs. SA	TK	NA	-0.51839	aerobic_chemoheterotrophy	Energy source
ASV_9610	d__Bacteria	p__Proteobacteria	c__Gammaproteobacteria	o__Pseudomonadales	f__Pseudomonadaceae	g__Pseudomonas	s__unclassified_Pseudomonas	SAF15 vs. SA and SAF25 vs. SA and SAF5 vs. SA	RV	4.88574	0.777584	aerobic_chemoheterotrophy	Energy source
ASV_9610	d__Bacteria	p__Proteobacteria	c__Gammaproteobacteria	o__Pseudomonadales	f__Pseudomonadaceae	g__Pseudomonas	s__unclassified_Pseudomonas	SAF15 vs. SA and SAF25 vs. SA and SAF5 vs. SA	RDW	4.54405	0.850616	aerobic_chemoheterotrophy	Energy source
ASV_9610	d__Bacteria	p__Proteobacteria	c__Gammaproteobacteria	o__Pseudomonadales	f__Pseudomonadaceae	g__Pseudomonas	s__unclassified_Pseudomonas	SAF15 vs. SA and SAF25 vs. SA and SAF5 vs. SA	RT	3.26865	0.809108	aerobic_chemoheterotrophy	Energy source
ASV_9951	d__Bacteria	p__Proteobacteria	c__Gammaproteobacteria	o__Betaproteobacteriales	f__Methylophilaceae	g__UBA6140	s__uncultured_bacterium	SAF25 vs. SA	RS	NA	-0.101576	[anaerobic_chemoheterotrophy, methanol_oxidation, methylotrophy]	Energy source;Other;C-cycle
ASV_9951	d__Bacteria	p__Proteobacteria	c__Gammaproteobacteria	o__Betaproteobacteriales	f__Methylophilaceae	g__UBA6140	s__uncultured_bacterium	SAF25 vs. SA	AK	NA	-0.0980737	[anaerobic_chemoheterotrophy, methanol_oxidation, methylotrophy]	Energy source;Other;C-cycle
ASV_9951	d__Bacteria	p__Proteobacteria	c__Gammaproteobacteria	o__Betaproteobacteriales	f__Methylophilaceae	g__UBA6140	s__uncultured_bacterium	SAF25 vs. SA	RV	NA	-0.0525395	[anaerobic_chemoheterotrophy, methanol_oxidation, methylotrophy]	Energy source;Other;C-cycle
ASV_9951	d__Bacteria	p__Proteobacteria	c__Gammaproteobacteria	o__Betaproteobacteriales	f__Methylophilaceae	g__UBA6140	s__uncultured_bacterium	SAF25 vs. SA	RL	NA	-0.0945711	[anaerobic_chemoheterotrophy, methanol_oxidation, methylotrophy]	Energy source;Other;C-cycle
ASV_9951	d__Bacteria	p__Proteobacteria	c__Gammaproteobacteria	o__Betaproteobacteriales	f__Methylophilaceae	g__UBA6140	s__uncultured_bacterium	SAF25 vs. SA	SOC	NA	-0.00350263	[anaerobic_chemoheterotrophy, methanol_oxidation, methylotrophy]	Energy source;Other;C-cycle
ASV_9951	d__Bacteria	p__Proteobacteria	c__Gammaproteobacteria	o__Betaproteobacteriales	f__Methylophilaceae	g__UBA6140	s__uncultured_bacterium	SAF25 vs. SA	TP	NA	-0.0910684	[anaerobic_chemoheterotrophy, methanol_oxidation, methylotrophy]	Energy source;Other;C-cycle
ASV_9951	d__Bacteria	p__Proteobacteria	c__Gammaproteobacteria	o__Betaproteobacteriales	f__Methylophilaceae	g__UBA6140	s__uncultured_bacterium	SAF25 vs. SA	AP	NA	-0.06655	[anaerobic_chemoheterotrophy, methanol_oxidation, methylotrophy]	Energy source;Other;C-cycle
ASV_9951	d__Bacteria	p__Proteobacteria	c__Gammaproteobacteria	o__Betaproteobacteriales	f__Methylophilaceae	g__UBA6140	s__uncultured_bacterium	SAF25 vs. SA	SDW	NA	-0.391916	[anaerobic_chemoheterotrophy, methanol_oxidation, methylotrophy]	Energy source;Other;C-cycle
ASV_9951	d__Bacteria	p__Proteobacteria	c__Gammaproteobacteria	o__Betaproteobacteriales	f__Methylophilaceae	g__UBA6140	s__uncultured_bacterium	SAF25 vs. SA	TK	NA	-0.126095	[anaerobic_chemoheterotrophy, methanol_oxidation, methylotrophy]	Energy source;Other;C-cycle
ASV_9951	d__Bacteria	p__Proteobacteria	c__Gammaproteobacteria	o__Betaproteobacteriales	f__Methylophilaceae	g__UBA6140	s__uncultured_bacterium	SAF25 vs. SA	RDW	NA	-0.16696	[anaerobic_chemoheterotrophy, methanol_oxidation, methylotrophy]	Energy source;Other;C-cycle
ASV_9951	d__Bacteria	p__Proteobacteria	c__Gammaproteobacteria	o__Betaproteobacteriales	f__Methylophilaceae	g__UBA6140	s__uncultured_bacterium	SAF25 vs. SA	pH	NA	0.0315237	[anaerobic_chemoheterotrophy, methanol_oxidation, methylotrophy]	Energy source;Other;C-cycle
ASV_9951	d__Bacteria	p__Proteobacteria	c__Gammaproteobacteria	o__Betaproteobacteriales	f__Methylophilaceae	g__UBA6140	s__uncultured_bacterium	SAF25 vs. SA	AN	NA	-0.150613	[anaerobic_chemoheterotrophy, methanol_oxidation, methylotrophy]	Energy source;Other;C-cycle
ASV_9951	d__Bacteria	p__Proteobacteria	c__Gammaproteobacteria	o__Betaproteobacteriales	f__Methylophilaceae	g__UBA6140	s__uncultured_bacterium	SAF25 vs. SA	TN	NA	-0.038529	[anaerobic_chemoheterotrophy, methanol_oxidation, methylotrophy]	Energy source;Other;C-cycle
ASV_9951	d__Bacteria	p__Proteobacteria	c__Gammaproteobacteria	o__Betaproteobacteriales	f__Methylophilaceae	g__UBA6140	s__uncultured_bacterium	SAF25 vs. SA	RT	NA	-0.325745	[anaerobic_chemoheterotrophy, methanol_oxidation, methylotrophy]	Energy source;Other;C-cycle
NA: no importance and no correlation.
